# Supplementary material for: Data-Independent Acquisition Parallel Accumulation–Serial Fragmentation (diaPASEF) Analysis of the Separated Zebrafish Lens Improves Identifications
Source: J Am Soc Mass Spectrom. 2025 Jun 9;36(7):1503–9. doi: 10.1021/jasms.5c00087 (PMC12232379; doi:10.1021/jasms.5c00087)
Supplement: Supplementary file 2 [file js5c00087_si_002.xlsx]

## Sheet: protein_maxLFQ
Protein.Group	Protein.Ids	Protein.Names	Gene.Group	normalized.maxLFQ	Method	Region	Replicate
Q6NWH2	Q6NWH2	MRPB_DANRE	marcksl1b	3.79507e+06	DIA	Nucleus	2
Q6NWH2	Q6NWH2	MRPB_DANRE	marcksl1b	NA	DIA	Cortex	1
Q6NWH2	Q6NWH2	MRPB_DANRE	marcksl1b	1.68505e+06	DIA	Cortex	2
Q6NWH2	Q6NWH2	MRPB_DANRE	marcksl1b	NA	DIA	Cortex	3
Q6NWH2	Q6NWH2	MRPB_DANRE	marcksl1b	NA	DIA	Nucleus	1
Q6NWH2	Q6NWH2	MRPB_DANRE	marcksl1b	1.23695e+06	DIA	Nucleus	3
Q6NWH2	Q6NWH2	MRPB_DANRE	marcksl1b	82804.6	diaPASEF	Nucleus	2
Q6NWH2	Q6NWH2	MRPB_DANRE	marcksl1b	27052.9	diaPASEF	Cortex	1
Q6NWH2	Q6NWH2	MRPB_DANRE	marcksl1b	41376.7	diaPASEF	Nucleus	1
Q6NWH2	Q6NWH2	MRPB_DANRE	marcksl1b	55307.4	diaPASEF	Cortex	2
Q6NWH2	Q6NWH2	MRPB_DANRE	marcksl1b	42747.6	diaPASEF	Cortex	3
Q6NWH2	Q6NWH2	MRPB_DANRE	marcksl1b	35944	diaPASEF	Nucleus	3
A0A8M9QEJ1	A0A8M9QEJ1	A0A8M9QEJ1_DANRE	ank3b	2.02554e+07	DIA	Nucleus	2
A0A8M9QEJ1	A0A8M9QEJ1	A0A8M9QEJ1_DANRE	ank3b	2.98147e+06	DIA	Cortex	1
A0A8M9QEJ1	A0A8M9QEJ1	A0A8M9QEJ1_DANRE	ank3b	5.31246e+06	DIA	Cortex	2
A0A8M9QEJ1	A0A8M9QEJ1	A0A8M9QEJ1_DANRE	ank3b	7.9453e+06	DIA	Cortex	3
A0A8M9QEJ1	A0A8M9QEJ1	A0A8M9QEJ1_DANRE	ank3b	1.00823e+07	DIA	Nucleus	1
A0A8M9QEJ1	A0A8M9QEJ1	A0A8M9QEJ1_DANRE	ank3b	4.957e+06	DIA	Nucleus	3
A0A8M9QEJ1	A0A8M9QEJ1	A0A8M9QEJ1_DANRE	ank3b	495020	diaPASEF	Nucleus	2
A0A8M9QEJ1	A0A8M9QEJ1	A0A8M9QEJ1_DANRE	ank3b	144192	diaPASEF	Cortex	1
A0A8M9QEJ1	A0A8M9QEJ1	A0A8M9QEJ1_DANRE	ank3b	344275	diaPASEF	Nucleus	1
A0A8M9QEJ1	A0A8M9QEJ1	A0A8M9QEJ1_DANRE	ank3b	167397	diaPASEF	Cortex	2
A0A8M9QEJ1	A0A8M9QEJ1	A0A8M9QEJ1_DANRE	ank3b	269035	diaPASEF	Cortex	3
A0A8M9QEJ1	A0A8M9QEJ1	A0A8M9QEJ1_DANRE	ank3b	205761	diaPASEF	Nucleus	3
A0A2R8Q650	A0A0R4IM99;A0A2R8Q650	A0A2R8Q650_DANRE	tpm3	NA	DIA	Nucleus	2
A0A2R8Q650	A0A0R4IM99;A0A2R8Q650	A0A2R8Q650_DANRE	tpm3	2.18299e+06	DIA	Cortex	1
A0A2R8Q650	A0A0R4IM99;A0A2R8Q650	A0A2R8Q650_DANRE	tpm3	1.33365e+06	DIA	Cortex	2
A0A2R8Q650	A0A0R4IM99;A0A2R8Q650	A0A2R8Q650_DANRE	tpm3	3.54665e+06	DIA	Cortex	3
A0A2R8Q650	A0A0R4IM99;A0A2R8Q650	A0A2R8Q650_DANRE	tpm3	NA	DIA	Nucleus	1
A0A2R8Q650	A0A0R4IM99;A0A2R8Q650	A0A2R8Q650_DANRE	tpm3	NA	DIA	Nucleus	3
A0A2R8Q650	A0A0R4IM99;A0A2R8Q650	A0A2R8Q650_DANRE	tpm3	34387.3	diaPASEF	Nucleus	2
A0A2R8Q650	A0A0R4IM99;A0A2R8Q650	A0A2R8Q650_DANRE	tpm3	30346	diaPASEF	Cortex	1
A0A2R8Q650	A0A0R4IM99;A0A2R8Q650	A0A2R8Q650_DANRE	tpm3	27539.6	diaPASEF	Nucleus	1
A0A2R8Q650	A0A0R4IM99;A0A2R8Q650	A0A2R8Q650_DANRE	tpm3	28199.3	diaPASEF	Cortex	2
A0A2R8Q650	A0A0R4IM99;A0A2R8Q650	A0A2R8Q650_DANRE	tpm3	28019.5	diaPASEF	Cortex	3
A0A2R8Q650	A0A0R4IM99;A0A2R8Q650	A0A2R8Q650_DANRE	tpm3	23365.6	diaPASEF	Nucleus	3
A0A0R4IGP6	A0A0R4IGP6	A0A0R4IGP6_DANRE	pkma	2.47874e+07	DIA	Nucleus	2
A0A0R4IGP6	A0A0R4IGP6	A0A0R4IGP6_DANRE	pkma	6.27784e+07	DIA	Cortex	1
A0A0R4IGP6	A0A0R4IGP6	A0A0R4IGP6_DANRE	pkma	4.45371e+07	DIA	Cortex	2
A0A0R4IGP6	A0A0R4IGP6	A0A0R4IGP6_DANRE	pkma	4.58989e+07	DIA	Cortex	3
A0A0R4IGP6	A0A0R4IGP6	A0A0R4IGP6_DANRE	pkma	2.01677e+07	DIA	Nucleus	1
A0A0R4IGP6	A0A0R4IGP6	A0A0R4IGP6_DANRE	pkma	1.17406e+07	DIA	Nucleus	3
A0A0R4IGP6	A0A0R4IGP6	A0A0R4IGP6_DANRE	pkma	434480	diaPASEF	Nucleus	2
A0A0R4IGP6	A0A0R4IGP6	A0A0R4IGP6_DANRE	pkma	1.13193e+06	diaPASEF	Cortex	1
A0A0R4IGP6	A0A0R4IGP6	A0A0R4IGP6_DANRE	pkma	465446	diaPASEF	Nucleus	1
A0A0R4IGP6	A0A0R4IGP6	A0A0R4IGP6_DANRE	pkma	883512	diaPASEF	Cortex	2
A0A0R4IGP6	A0A0R4IGP6	A0A0R4IGP6_DANRE	pkma	857078	diaPASEF	Cortex	3
A0A0R4IGP6	A0A0R4IGP6	A0A0R4IGP6_DANRE	pkma	358915	diaPASEF	Nucleus	3
A0A8M1PFD0	A0A8M1PFD0	A0A8M1PFD0_DANRE	carhsp1	1.82214e+06	DIA	Nucleus	2
A0A8M1PFD0	A0A8M1PFD0	A0A8M1PFD0_DANRE	carhsp1	NA	DIA	Cortex	1
A0A8M1PFD0	A0A8M1PFD0	A0A8M1PFD0_DANRE	carhsp1	2.57994e+06	DIA	Cortex	2
A0A8M1PFD0	A0A8M1PFD0	A0A8M1PFD0_DANRE	carhsp1	1.3859e+06	DIA	Cortex	3
A0A8M1PFD0	A0A8M1PFD0	A0A8M1PFD0_DANRE	carhsp1	1.35795e+06	DIA	Nucleus	1
A0A8M1PFD0	A0A8M1PFD0	A0A8M1PFD0_DANRE	carhsp1	NA	DIA	Nucleus	3
A0A8M1PFD0	A0A8M1PFD0	A0A8M1PFD0_DANRE	carhsp1	84957.1	diaPASEF	Nucleus	2
A0A8M1PFD0	A0A8M1PFD0	A0A8M1PFD0_DANRE	carhsp1	89582.6	diaPASEF	Cortex	1
A0A8M1PFD0	A0A8M1PFD0	A0A8M1PFD0_DANRE	carhsp1	67327.2	diaPASEF	Nucleus	1
A0A8M1PFD0	A0A8M1PFD0	A0A8M1PFD0_DANRE	carhsp1	98120.4	diaPASEF	Cortex	2
A0A8M1PFD0	A0A8M1PFD0	A0A8M1PFD0_DANRE	carhsp1	68407.5	diaPASEF	Cortex	3
A0A8M1PFD0	A0A8M1PFD0	A0A8M1PFD0_DANRE	carhsp1	27455.3	diaPASEF	Nucleus	3
Q6PC69	Q6PC69	RL10A_DANRE	rpl10a	6.8649e+06	DIA	Nucleus	2
Q6PC69	Q6PC69	RL10A_DANRE	rpl10a	1.87736e+07	DIA	Cortex	1
Q6PC69	Q6PC69	RL10A_DANRE	rpl10a	1.67988e+07	DIA	Cortex	2
Q6PC69	Q6PC69	RL10A_DANRE	rpl10a	1.26653e+07	DIA	Cortex	3
Q6PC69	Q6PC69	RL10A_DANRE	rpl10a	5.14267e+06	DIA	Nucleus	1
Q6PC69	Q6PC69	RL10A_DANRE	rpl10a	NA	DIA	Nucleus	3
Q6PC69	Q6PC69	RL10A_DANRE	rpl10a	170970	diaPASEF	Nucleus	2
Q6PC69	Q6PC69	RL10A_DANRE	rpl10a	357120	diaPASEF	Cortex	1
Q6PC69	Q6PC69	RL10A_DANRE	rpl10a	165980	diaPASEF	Nucleus	1
Q6PC69	Q6PC69	RL10A_DANRE	rpl10a	347695	diaPASEF	Cortex	2
Q6PC69	Q6PC69	RL10A_DANRE	rpl10a	257782	diaPASEF	Cortex	3
Q6PC69	Q6PC69	RL10A_DANRE	rpl10a	76675.8	diaPASEF	Nucleus	3
Q6DRC4	Q6DRC4	EIF3G_DANRE	eif3g	654211	DIA	Nucleus	2
Q6DRC4	Q6DRC4	EIF3G_DANRE	eif3g	NA	DIA	Cortex	1
Q6DRC4	Q6DRC4	EIF3G_DANRE	eif3g	NA	DIA	Cortex	2
Q6DRC4	Q6DRC4	EIF3G_DANRE	eif3g	NA	DIA	Cortex	3
Q6DRC4	Q6DRC4	EIF3G_DANRE	eif3g	NA	DIA	Nucleus	1
Q6DRC4	Q6DRC4	EIF3G_DANRE	eif3g	NA	DIA	Nucleus	3
Q6DRC4	Q6DRC4	EIF3G_DANRE	eif3g	29507.4	diaPASEF	Nucleus	2
Q6DRC4	Q6DRC4	EIF3G_DANRE	eif3g	47388.2	diaPASEF	Cortex	1
Q6DRC4	Q6DRC4	EIF3G_DANRE	eif3g	24104.4	diaPASEF	Nucleus	1
Q6DRC4	Q6DRC4	EIF3G_DANRE	eif3g	41738.5	diaPASEF	Cortex	2
Q6DRC4	Q6DRC4	EIF3G_DANRE	eif3g	40060.4	diaPASEF	Cortex	3
Q6DRC4	Q6DRC4	EIF3G_DANRE	eif3g	16549.7	diaPASEF	Nucleus	3
Q6DGI6	Q6DGI6	Q6DGI6_DANRE	txnb	3.85359e+07	DIA	Nucleus	2
Q6DGI6	Q6DGI6	Q6DGI6_DANRE	txnb	7.3939e+07	DIA	Cortex	1
Q6DGI6	Q6DGI6	Q6DGI6_DANRE	txnb	4.57245e+07	DIA	Cortex	2
Q6DGI6	Q6DGI6	Q6DGI6_DANRE	txnb	2.45746e+07	DIA	Cortex	3
Q6DGI6	Q6DGI6	Q6DGI6_DANRE	txnb	5.50289e+07	DIA	Nucleus	1
Q6DGI6	Q6DGI6	Q6DGI6_DANRE	txnb	3.49061e+07	DIA	Nucleus	3
Q6DGI6	Q6DGI6	Q6DGI6_DANRE	txnb	680070	diaPASEF	Nucleus	2
Q6DGI6	Q6DGI6	Q6DGI6_DANRE	txnb	1.36064e+06	diaPASEF	Cortex	1
Q6DGI6	Q6DGI6	Q6DGI6_DANRE	txnb	1.03079e+06	diaPASEF	Nucleus	1
Q6DGI6	Q6DGI6	Q6DGI6_DANRE	txnb	870784	diaPASEF	Cortex	2
Q6DGI6	Q6DGI6	Q6DGI6_DANRE	txnb	415340	diaPASEF	Cortex	3
Q6DGI6	Q6DGI6	Q6DGI6_DANRE	txnb	708319	diaPASEF	Nucleus	3
F1R3G8	F1R3G8	F1R3G8_DANRE	srm	NA	DIA	Nucleus	2
F1R3G8	F1R3G8	F1R3G8_DANRE	srm	2.32673e+06	DIA	Cortex	1
F1R3G8	F1R3G8	F1R3G8_DANRE	srm	NA	DIA	Cortex	2
F1R3G8	F1R3G8	F1R3G8_DANRE	srm	NA	DIA	Cortex	3
F1R3G8	F1R3G8	F1R3G8_DANRE	srm	NA	DIA	Nucleus	1
F1R3G8	F1R3G8	F1R3G8_DANRE	srm	NA	DIA	Nucleus	3
F1R3G8	F1R3G8	F1R3G8_DANRE	srm	86395.5	diaPASEF	Nucleus	2
F1R3G8	F1R3G8	F1R3G8_DANRE	srm	121179	diaPASEF	Cortex	1
F1R3G8	F1R3G8	F1R3G8_DANRE	srm	63391.7	diaPASEF	Nucleus	1
F1R3G8	F1R3G8	F1R3G8_DANRE	srm	124032	diaPASEF	Cortex	2
F1R3G8	F1R3G8	F1R3G8_DANRE	srm	61891.6	diaPASEF	Cortex	3
F1R3G8	F1R3G8	F1R3G8_DANRE	srm	NA	diaPASEF	Nucleus	3
Q504C0	Q504C0	Q504C0_DANRE	uchl3	7.07367e+06	DIA	Nucleus	2
Q504C0	Q504C0	Q504C0_DANRE	uchl3	1.53183e+07	DIA	Cortex	1
Q504C0	Q504C0	Q504C0_DANRE	uchl3	1.74374e+07	DIA	Cortex	2
Q504C0	Q504C0	Q504C0_DANRE	uchl3	9.71715e+06	DIA	Cortex	3
Q504C0	Q504C0	Q504C0_DANRE	uchl3	4.34623e+06	DIA	Nucleus	1
Q504C0	Q504C0	Q504C0_DANRE	uchl3	NA	DIA	Nucleus	3
Q504C0	Q504C0	Q504C0_DANRE	uchl3	122875	diaPASEF	Nucleus	2
Q504C0	Q504C0	Q504C0_DANRE	uchl3	237187	diaPASEF	Cortex	1
Q504C0	Q504C0	Q504C0_DANRE	uchl3	108787	diaPASEF	Nucleus	1
Q504C0	Q504C0	Q504C0_DANRE	uchl3	219775	diaPASEF	Cortex	2
Q504C0	Q504C0	Q504C0_DANRE	uchl3	137849	diaPASEF	Cortex	3
Q504C0	Q504C0	Q504C0_DANRE	uchl3	30084	diaPASEF	Nucleus	3
Q6AXL2	Q6AXL2	Q6AXL2_DANRE	rida	4.91098e+06	DIA	Nucleus	2
Q6AXL2	Q6AXL2	Q6AXL2_DANRE	rida	4.05042e+06	DIA	Cortex	1
Q6AXL2	Q6AXL2	Q6AXL2_DANRE	rida	5.7864e+06	DIA	Cortex	2
Q6AXL2	Q6AXL2	Q6AXL2_DANRE	rida	6.03645e+06	DIA	Cortex	3
Q6AXL2	Q6AXL2	Q6AXL2_DANRE	rida	5.95618e+06	DIA	Nucleus	1
Q6AXL2	Q6AXL2	Q6AXL2_DANRE	rida	7.67513e+06	DIA	Nucleus	3
Q6AXL2	Q6AXL2	Q6AXL2_DANRE	rida	116770	diaPASEF	Nucleus	2
Q6AXL2	Q6AXL2	Q6AXL2_DANRE	rida	130400	diaPASEF	Cortex	1
Q6AXL2	Q6AXL2	Q6AXL2_DANRE	rida	147351	diaPASEF	Nucleus	1
Q6AXL2	Q6AXL2	Q6AXL2_DANRE	rida	127574	diaPASEF	Cortex	2
Q6AXL2	Q6AXL2	Q6AXL2_DANRE	rida	104676	diaPASEF	Cortex	3
Q6AXL2	Q6AXL2	Q6AXL2_DANRE	rida	205571	diaPASEF	Nucleus	3
Q8AW82	Q6PHD8;Q8AW82	Q8AW82_DANRE	pa2g4a	5.66377e+06	DIA	Nucleus	2
Q8AW82	Q6PHD8;Q8AW82	Q8AW82_DANRE	pa2g4a	1.04664e+07	DIA	Cortex	1
Q8AW82	Q6PHD8;Q8AW82	Q8AW82_DANRE	pa2g4a	1.06003e+07	DIA	Cortex	2
Q8AW82	Q6PHD8;Q8AW82	Q8AW82_DANRE	pa2g4a	7.08489e+06	DIA	Cortex	3
Q8AW82	Q6PHD8;Q8AW82	Q8AW82_DANRE	pa2g4a	2.9845e+06	DIA	Nucleus	1
Q8AW82	Q6PHD8;Q8AW82	Q8AW82_DANRE	pa2g4a	1.67732e+06	DIA	Nucleus	3
Q8AW82	Q6PHD8;Q8AW82	Q8AW82_DANRE	pa2g4a	150183	diaPASEF	Nucleus	2
Q8AW82	Q6PHD8;Q8AW82	Q8AW82_DANRE	pa2g4a	219487	diaPASEF	Cortex	1
Q8AW82	Q6PHD8;Q8AW82	Q8AW82_DANRE	pa2g4a	124617	diaPASEF	Nucleus	1
Q8AW82	Q6PHD8;Q8AW82	Q8AW82_DANRE	pa2g4a	270230	diaPASEF	Cortex	2
Q8AW82	Q6PHD8;Q8AW82	Q8AW82_DANRE	pa2g4a	198586	diaPASEF	Cortex	3
Q8AW82	Q6PHD8;Q8AW82	Q8AW82_DANRE	pa2g4a	66118.7	diaPASEF	Nucleus	3
A0A8M9PJW6	F1R6C7;A0A8M9PJW6;B8A568;B8A569;A2BGX6;Q6IQX1;A0A8M9QEC8;F1QZW1	A0A8M9PJW6_DANRE	myhz1.1l	NA	DIA	Nucleus	2
A0A8M9PJW6	F1R6C7;A0A8M9PJW6;B8A568;B8A569;A2BGX6;Q6IQX1;A0A8M9QEC8;F1QZW1	A0A8M9PJW6_DANRE	myhz1.1l	NA	DIA	Cortex	1
A0A8M9PJW6	F1R6C7;A0A8M9PJW6;B8A568;B8A569;A2BGX6;Q6IQX1;A0A8M9QEC8;F1QZW1	A0A8M9PJW6_DANRE	myhz1.1l	NA	DIA	Cortex	2
A0A8M9PJW6	F1R6C7;A0A8M9PJW6;B8A568;B8A569;A2BGX6;Q6IQX1;A0A8M9QEC8;F1QZW1	A0A8M9PJW6_DANRE	myhz1.1l	1.15163e+07	DIA	Cortex	3
A0A8M9PJW6	F1R6C7;A0A8M9PJW6;B8A568;B8A569;A2BGX6;Q6IQX1;A0A8M9QEC8;F1QZW1	A0A8M9PJW6_DANRE	myhz1.1l	NA	DIA	Nucleus	1
A0A8M9PJW6	F1R6C7;A0A8M9PJW6;B8A568;B8A569;A2BGX6;Q6IQX1;A0A8M9QEC8;F1QZW1	A0A8M9PJW6_DANRE	myhz1.1l	NA	DIA	Nucleus	3
A0A8M9PJW6	F1R6C7;A0A8M9PJW6;B8A568;B8A569;A2BGX6;Q6IQX1;A0A8M9QEC8;F1QZW1	A0A8M9PJW6_DANRE	myhz1.1l	NA	diaPASEF	Nucleus	2
A0A8M9PJW6	F1R6C7;A0A8M9PJW6;B8A568;B8A569;A2BGX6;Q6IQX1;A0A8M9QEC8;F1QZW1	A0A8M9PJW6_DANRE	myhz1.1l	NA	diaPASEF	Cortex	1
A0A8M9PJW6	F1R6C7;A0A8M9PJW6;B8A568;B8A569;A2BGX6;Q6IQX1;A0A8M9QEC8;F1QZW1	A0A8M9PJW6_DANRE	myhz1.1l	NA	diaPASEF	Nucleus	1
A0A8M9PJW6	F1R6C7;A0A8M9PJW6;B8A568;B8A569;A2BGX6;Q6IQX1;A0A8M9QEC8;F1QZW1	A0A8M9PJW6_DANRE	myhz1.1l	NA	diaPASEF	Cortex	2
A0A8M9PJW6	F1R6C7;A0A8M9PJW6;B8A568;B8A569;A2BGX6;Q6IQX1;A0A8M9QEC8;F1QZW1	A0A8M9PJW6_DANRE	myhz1.1l	227254	diaPASEF	Cortex	3
A0A8M9PJW6	F1R6C7;A0A8M9PJW6;B8A568;B8A569;A2BGX6;Q6IQX1;A0A8M9QEC8;F1QZW1	A0A8M9PJW6_DANRE	myhz1.1l	NA	diaPASEF	Nucleus	3
C0H5W1	C0H5W1	C0H5W1_DANRE	col28a1a	NA	DIA	Nucleus	2
C0H5W1	C0H5W1	C0H5W1_DANRE	col28a1a	8.63191e+06	DIA	Cortex	1
C0H5W1	C0H5W1	C0H5W1_DANRE	col28a1a	1.0265e+07	DIA	Cortex	2
C0H5W1	C0H5W1	C0H5W1_DANRE	col28a1a	9.57233e+06	DIA	Cortex	3
C0H5W1	C0H5W1	C0H5W1_DANRE	col28a1a	NA	DIA	Nucleus	1
C0H5W1	C0H5W1	C0H5W1_DANRE	col28a1a	4.39289e+07	DIA	Nucleus	3
C0H5W1	C0H5W1	C0H5W1_DANRE	col28a1a	22076.6	diaPASEF	Nucleus	2
C0H5W1	C0H5W1	C0H5W1_DANRE	col28a1a	304884	diaPASEF	Cortex	1
C0H5W1	C0H5W1	C0H5W1_DANRE	col28a1a	21797.5	diaPASEF	Nucleus	1
C0H5W1	C0H5W1	C0H5W1_DANRE	col28a1a	264845	diaPASEF	Cortex	2
C0H5W1	C0H5W1	C0H5W1_DANRE	col28a1a	202991	diaPASEF	Cortex	3
C0H5W1	C0H5W1	C0H5W1_DANRE	col28a1a	1.05027e+06	diaPASEF	Nucleus	3
Q6PBI5	Q6PBI5	RS25_DANRE	rps25	1.27561e+07	DIA	Nucleus	2
Q6PBI5	Q6PBI5	RS25_DANRE	rps25	2.8947e+07	DIA	Cortex	1
Q6PBI5	Q6PBI5	RS25_DANRE	rps25	2.50911e+07	DIA	Cortex	2
Q6PBI5	Q6PBI5	RS25_DANRE	rps25	2.35446e+07	DIA	Cortex	3
Q6PBI5	Q6PBI5	RS25_DANRE	rps25	1.04874e+07	DIA	Nucleus	1
Q6PBI5	Q6PBI5	RS25_DANRE	rps25	5.098e+06	DIA	Nucleus	3
Q6PBI5	Q6PBI5	RS25_DANRE	rps25	341390	diaPASEF	Nucleus	2
Q6PBI5	Q6PBI5	RS25_DANRE	rps25	695487	diaPASEF	Cortex	1
Q6PBI5	Q6PBI5	RS25_DANRE	rps25	304691	diaPASEF	Nucleus	1
Q6PBI5	Q6PBI5	RS25_DANRE	rps25	605481	diaPASEF	Cortex	2
Q6PBI5	Q6PBI5	RS25_DANRE	rps25	529959	diaPASEF	Cortex	3
Q6PBI5	Q6PBI5	RS25_DANRE	rps25	164008	diaPASEF	Nucleus	3
Q9PVF7	Q9PVF7	PLAKA_DANRE	jupa	2.05908e+07	DIA	Nucleus	2
Q9PVF7	Q9PVF7	PLAKA_DANRE	jupa	4.24722e+06	DIA	Cortex	1
Q9PVF7	Q9PVF7	PLAKA_DANRE	jupa	4.34643e+06	DIA	Cortex	2
Q9PVF7	Q9PVF7	PLAKA_DANRE	jupa	1.06955e+07	DIA	Cortex	3
Q9PVF7	Q9PVF7	PLAKA_DANRE	jupa	1.18067e+07	DIA	Nucleus	1
Q9PVF7	Q9PVF7	PLAKA_DANRE	jupa	9.35732e+06	DIA	Nucleus	3
Q9PVF7	Q9PVF7	PLAKA_DANRE	jupa	440587	diaPASEF	Nucleus	2
Q9PVF7	Q9PVF7	PLAKA_DANRE	jupa	118681	diaPASEF	Cortex	1
Q9PVF7	Q9PVF7	PLAKA_DANRE	jupa	306705	diaPASEF	Nucleus	1
Q9PVF7	Q9PVF7	PLAKA_DANRE	jupa	136307	diaPASEF	Cortex	2
Q9PVF7	Q9PVF7	PLAKA_DANRE	jupa	234567	diaPASEF	Cortex	3
Q9PVF7	Q9PVF7	PLAKA_DANRE	jupa	277759	diaPASEF	Nucleus	3
F1QXB0	F1QXB0;A0A8M3BDW6	F1QXB0_DANRE	sptbn2	4.61661e+07	DIA	Nucleus	2
F1QXB0	F1QXB0;A0A8M3BDW6	F1QXB0_DANRE	sptbn2	1.66393e+07	DIA	Cortex	1
F1QXB0	F1QXB0;A0A8M3BDW6	F1QXB0_DANRE	sptbn2	1.4888e+07	DIA	Cortex	2
F1QXB0	F1QXB0;A0A8M3BDW6	F1QXB0_DANRE	sptbn2	2.70135e+07	DIA	Cortex	3
F1QXB0	F1QXB0;A0A8M3BDW6	F1QXB0_DANRE	sptbn2	2.61928e+07	DIA	Nucleus	1
F1QXB0	F1QXB0;A0A8M3BDW6	F1QXB0_DANRE	sptbn2	2.16805e+07	DIA	Nucleus	3
F1QXB0	F1QXB0;A0A8M3BDW6	F1QXB0_DANRE	sptbn2	1.06766e+06	diaPASEF	Nucleus	2
F1QXB0	F1QXB0;A0A8M3BDW6	F1QXB0_DANRE	sptbn2	442676	diaPASEF	Cortex	1
F1QXB0	F1QXB0;A0A8M3BDW6	F1QXB0_DANRE	sptbn2	807919	diaPASEF	Nucleus	1
F1QXB0	F1QXB0;A0A8M3BDW6	F1QXB0_DANRE	sptbn2	419074	diaPASEF	Cortex	2
F1QXB0	F1QXB0;A0A8M3BDW6	F1QXB0_DANRE	sptbn2	666757	diaPASEF	Cortex	3
F1QXB0	F1QXB0;A0A8M3BDW6	F1QXB0_DANRE	sptbn2	658380	diaPASEF	Nucleus	3
Q6Q417	Q6Q417	Q6Q417_DANRE	rpl7	4.4876e+06	DIA	Nucleus	2
Q6Q417	Q6Q417	Q6Q417_DANRE	rpl7	1.24641e+07	DIA	Cortex	1
Q6Q417	Q6Q417	Q6Q417_DANRE	rpl7	1.08541e+07	DIA	Cortex	2
Q6Q417	Q6Q417	Q6Q417_DANRE	rpl7	1.10309e+07	DIA	Cortex	3
Q6Q417	Q6Q417	Q6Q417_DANRE	rpl7	5.16365e+06	DIA	Nucleus	1
Q6Q417	Q6Q417	Q6Q417_DANRE	rpl7	2.0853e+06	DIA	Nucleus	3
Q6Q417	Q6Q417	Q6Q417_DANRE	rpl7	79411.5	diaPASEF	Nucleus	2
Q6Q417	Q6Q417	Q6Q417_DANRE	rpl7	289231	diaPASEF	Cortex	1
Q6Q417	Q6Q417	Q6Q417_DANRE	rpl7	132257	diaPASEF	Nucleus	1
Q6Q417	Q6Q417	Q6Q417_DANRE	rpl7	203687	diaPASEF	Cortex	2
Q6Q417	Q6Q417	Q6Q417_DANRE	rpl7	196859	diaPASEF	Cortex	3
Q6Q417	Q6Q417	Q6Q417_DANRE	rpl7	57340.7	diaPASEF	Nucleus	3
A0A8M3B2G3	A0A8M3B2G3	A0A8M3B2G3_DANRE	hexb	1.76604e+06	DIA	Nucleus	2
A0A8M3B2G3	A0A8M3B2G3	A0A8M3B2G3_DANRE	hexb	NA	DIA	Cortex	1
A0A8M3B2G3	A0A8M3B2G3	A0A8M3B2G3_DANRE	hexb	NA	DIA	Cortex	2
A0A8M3B2G3	A0A8M3B2G3	A0A8M3B2G3_DANRE	hexb	NA	DIA	Cortex	3
A0A8M3B2G3	A0A8M3B2G3	A0A8M3B2G3_DANRE	hexb	3.09812e+06	DIA	Nucleus	1
A0A8M3B2G3	A0A8M3B2G3	A0A8M3B2G3_DANRE	hexb	5.4812e+06	DIA	Nucleus	3
A0A8M3B2G3	A0A8M3B2G3	A0A8M3B2G3_DANRE	hexb	50734.2	diaPASEF	Nucleus	2
A0A8M3B2G3	A0A8M3B2G3	A0A8M3B2G3_DANRE	hexb	20086	diaPASEF	Cortex	1
A0A8M3B2G3	A0A8M3B2G3	A0A8M3B2G3_DANRE	hexb	44666.5	diaPASEF	Nucleus	1
A0A8M3B2G3	A0A8M3B2G3	A0A8M3B2G3_DANRE	hexb	25078.7	diaPASEF	Cortex	2
A0A8M3B2G3	A0A8M3B2G3	A0A8M3B2G3_DANRE	hexb	41060.5	diaPASEF	Cortex	3
A0A8M3B2G3	A0A8M3B2G3	A0A8M3B2G3_DANRE	hexb	119754	diaPASEF	Nucleus	3
A0A8M2B865	A0A8M2B865	A0A8M2B865_DANRE	cast	NA	DIA	Nucleus	2
A0A8M2B865	A0A8M2B865	A0A8M2B865_DANRE	cast	NA	DIA	Cortex	1
A0A8M2B865	A0A8M2B865	A0A8M2B865_DANRE	cast	NA	DIA	Cortex	2
A0A8M2B865	A0A8M2B865	A0A8M2B865_DANRE	cast	2.12946e+06	DIA	Cortex	3
A0A8M2B865	A0A8M2B865	A0A8M2B865_DANRE	cast	NA	DIA	Nucleus	1
A0A8M2B865	A0A8M2B865	A0A8M2B865_DANRE	cast	NA	DIA	Nucleus	3
A0A8M2B865	A0A8M2B865	A0A8M2B865_DANRE	cast	69481.7	diaPASEF	Nucleus	2
A0A8M2B865	A0A8M2B865	A0A8M2B865_DANRE	cast	47921.3	diaPASEF	Cortex	1
A0A8M2B865	A0A8M2B865	A0A8M2B865_DANRE	cast	56792.5	diaPASEF	Nucleus	1
A0A8M2B865	A0A8M2B865	A0A8M2B865_DANRE	cast	45762.7	diaPASEF	Cortex	2
A0A8M2B865	A0A8M2B865	A0A8M2B865_DANRE	cast	50763.1	diaPASEF	Cortex	3
A0A8M2B865	A0A8M2B865	A0A8M2B865_DANRE	cast	34663.6	diaPASEF	Nucleus	3
F1R2Z9	F1R2Z9;O42113	F1R2Z9_DANRE	spon1b	NA	DIA	Nucleus	2
F1R2Z9	F1R2Z9;O42113	F1R2Z9_DANRE	spon1b	4.47788e+06	DIA	Cortex	1
F1R2Z9	F1R2Z9;O42113	F1R2Z9_DANRE	spon1b	2.13176e+06	DIA	Cortex	2
F1R2Z9	F1R2Z9;O42113	F1R2Z9_DANRE	spon1b	710261	DIA	Cortex	3
F1R2Z9	F1R2Z9;O42113	F1R2Z9_DANRE	spon1b	NA	DIA	Nucleus	1
F1R2Z9	F1R2Z9;O42113	F1R2Z9_DANRE	spon1b	1.74918e+06	DIA	Nucleus	3
F1R2Z9	F1R2Z9;O42113	F1R2Z9_DANRE	spon1b	8505.67	diaPASEF	Nucleus	2
F1R2Z9	F1R2Z9;O42113	F1R2Z9_DANRE	spon1b	101317	diaPASEF	Cortex	1
F1R2Z9	F1R2Z9;O42113	F1R2Z9_DANRE	spon1b	12553.4	diaPASEF	Nucleus	1
F1R2Z9	F1R2Z9;O42113	F1R2Z9_DANRE	spon1b	57164.3	diaPASEF	Cortex	2
F1R2Z9	F1R2Z9;O42113	F1R2Z9_DANRE	spon1b	44490.5	diaPASEF	Cortex	3
F1R2Z9	F1R2Z9;O42113	F1R2Z9_DANRE	spon1b	65602.7	diaPASEF	Nucleus	3
B3DI32	B3DI32	B3DI32_DANRE	vcla	2.87542e+06	DIA	Nucleus	2
B3DI32	B3DI32	B3DI32_DANRE	vcla	3.59544e+06	DIA	Cortex	1
B3DI32	B3DI32	B3DI32_DANRE	vcla	2.40876e+06	DIA	Cortex	2
B3DI32	B3DI32	B3DI32_DANRE	vcla	3.26319e+06	DIA	Cortex	3
B3DI32	B3DI32	B3DI32_DANRE	vcla	4.24809e+06	DIA	Nucleus	1
B3DI32	B3DI32	B3DI32_DANRE	vcla	4.43769e+06	DIA	Nucleus	3
B3DI32	B3DI32	B3DI32_DANRE	vcla	83703.9	diaPASEF	Nucleus	2
B3DI32	B3DI32	B3DI32_DANRE	vcla	61649.2	diaPASEF	Cortex	1
B3DI32	B3DI32	B3DI32_DANRE	vcla	84297.1	diaPASEF	Nucleus	1
B3DI32	B3DI32	B3DI32_DANRE	vcla	59550.7	diaPASEF	Cortex	2
B3DI32	B3DI32	B3DI32_DANRE	vcla	83836	diaPASEF	Cortex	3
B3DI32	B3DI32	B3DI32_DANRE	vcla	117162	diaPASEF	Nucleus	3
Q7ZW20	Q7ZW20	Q7ZW20_DANRE	ywhae1	NA	DIA	Nucleus	2
Q7ZW20	Q7ZW20	Q7ZW20_DANRE	ywhae1	7.66099e+06	DIA	Cortex	1
Q7ZW20	Q7ZW20	Q7ZW20_DANRE	ywhae1	1.08624e+07	DIA	Cortex	2
Q7ZW20	Q7ZW20	Q7ZW20_DANRE	ywhae1	NA	DIA	Cortex	3
Q7ZW20	Q7ZW20	Q7ZW20_DANRE	ywhae1	NA	DIA	Nucleus	1
Q7ZW20	Q7ZW20	Q7ZW20_DANRE	ywhae1	NA	DIA	Nucleus	3
Q7ZW20	Q7ZW20	Q7ZW20_DANRE	ywhae1	95189.9	diaPASEF	Nucleus	2
Q7ZW20	Q7ZW20	Q7ZW20_DANRE	ywhae1	82300.1	diaPASEF	Cortex	1
Q7ZW20	Q7ZW20	Q7ZW20_DANRE	ywhae1	82327.2	diaPASEF	Nucleus	1
Q7ZW20	Q7ZW20	Q7ZW20_DANRE	ywhae1	128115	diaPASEF	Cortex	2
Q7ZW20	Q7ZW20	Q7ZW20_DANRE	ywhae1	77450.1	diaPASEF	Cortex	3
Q7ZW20	Q7ZW20	Q7ZW20_DANRE	ywhae1	73405.6	diaPASEF	Nucleus	3
Q7ZTS4	Q7ZTS4	K1C18_DANRE	krt18	4.56895e+06	DIA	Nucleus	2
Q7ZTS4	Q7ZTS4	K1C18_DANRE	krt18	7.61806e+06	DIA	Cortex	1
Q7ZTS4	Q7ZTS4	K1C18_DANRE	krt18	2.6759e+06	DIA	Cortex	2
Q7ZTS4	Q7ZTS4	K1C18_DANRE	krt18	6.30993e+06	DIA	Cortex	3
Q7ZTS4	Q7ZTS4	K1C18_DANRE	krt18	4.72359e+06	DIA	Nucleus	1
Q7ZTS4	Q7ZTS4	K1C18_DANRE	krt18	3.24127e+06	DIA	Nucleus	3
Q7ZTS4	Q7ZTS4	K1C18_DANRE	krt18	101747	diaPASEF	Nucleus	2
Q7ZTS4	Q7ZTS4	K1C18_DANRE	krt18	160812	diaPASEF	Cortex	1
Q7ZTS4	Q7ZTS4	K1C18_DANRE	krt18	123538	diaPASEF	Nucleus	1
Q7ZTS4	Q7ZTS4	K1C18_DANRE	krt18	84149.4	diaPASEF	Cortex	2
Q7ZTS4	Q7ZTS4	K1C18_DANRE	krt18	114856	diaPASEF	Cortex	3
Q7ZTS4	Q7ZTS4	K1C18_DANRE	krt18	79534.2	diaPASEF	Nucleus	3
Q4V9I6	Q4V9I6	Q4V9I6_DANRE	zgc:112285	6.58696e+06	DIA	Nucleus	2
Q4V9I6	Q4V9I6	Q4V9I6_DANRE	zgc:112285	NA	DIA	Cortex	1
Q4V9I6	Q4V9I6	Q4V9I6_DANRE	zgc:112285	3.25826e+06	DIA	Cortex	2
Q4V9I6	Q4V9I6	Q4V9I6_DANRE	zgc:112285	3.68872e+06	DIA	Cortex	3
Q4V9I6	Q4V9I6	Q4V9I6_DANRE	zgc:112285	5.40796e+06	DIA	Nucleus	1
Q4V9I6	Q4V9I6	Q4V9I6_DANRE	zgc:112285	3.20223e+06	DIA	Nucleus	3
Q4V9I6	Q4V9I6	Q4V9I6_DANRE	zgc:112285	177762	diaPASEF	Nucleus	2
Q4V9I6	Q4V9I6	Q4V9I6_DANRE	zgc:112285	76499.8	diaPASEF	Cortex	1
Q4V9I6	Q4V9I6	Q4V9I6_DANRE	zgc:112285	155960	diaPASEF	Nucleus	1
Q4V9I6	Q4V9I6	Q4V9I6_DANRE	zgc:112285	88592.1	diaPASEF	Cortex	2
Q4V9I6	Q4V9I6	Q4V9I6_DANRE	zgc:112285	119229	diaPASEF	Cortex	3
Q4V9I6	Q4V9I6	Q4V9I6_DANRE	zgc:112285	140167	diaPASEF	Nucleus	3
Q8JH70	Q8JH70	ALDCB_DANRE	aldocb	1.56395e+07	DIA	Nucleus	2
Q8JH70	Q8JH70	ALDCB_DANRE	aldocb	3.6405e+07	DIA	Cortex	1
Q8JH70	Q8JH70	ALDCB_DANRE	aldocb	3.27163e+07	DIA	Cortex	2
Q8JH70	Q8JH70	ALDCB_DANRE	aldocb	2.45125e+07	DIA	Cortex	3
Q8JH70	Q8JH70	ALDCB_DANRE	aldocb	1.26299e+07	DIA	Nucleus	1
Q8JH70	Q8JH70	ALDCB_DANRE	aldocb	6.81621e+06	DIA	Nucleus	3
Q8JH70	Q8JH70	ALDCB_DANRE	aldocb	270589	diaPASEF	Nucleus	2
Q8JH70	Q8JH70	ALDCB_DANRE	aldocb	624984	diaPASEF	Cortex	1
Q8JH70	Q8JH70	ALDCB_DANRE	aldocb	279372	diaPASEF	Nucleus	1
Q8JH70	Q8JH70	ALDCB_DANRE	aldocb	513612	diaPASEF	Cortex	2
Q8JH70	Q8JH70	ALDCB_DANRE	aldocb	390871	diaPASEF	Cortex	3
Q8JH70	Q8JH70	ALDCB_DANRE	aldocb	159745	diaPASEF	Nucleus	3
F1QIB3	F1QIB3	F1QIB3_DANRE	dbnlb	3.40298e+06	DIA	Nucleus	2
F1QIB3	F1QIB3	F1QIB3_DANRE	dbnlb	3.50906e+06	DIA	Cortex	1
F1QIB3	F1QIB3	F1QIB3_DANRE	dbnlb	1.98582e+06	DIA	Cortex	2
F1QIB3	F1QIB3	F1QIB3_DANRE	dbnlb	3.07124e+06	DIA	Cortex	3
F1QIB3	F1QIB3	F1QIB3_DANRE	dbnlb	7.29446e+06	DIA	Nucleus	1
F1QIB3	F1QIB3	F1QIB3_DANRE	dbnlb	NA	DIA	Nucleus	3
F1QIB3	F1QIB3	F1QIB3_DANRE	dbnlb	121411	diaPASEF	Nucleus	2
F1QIB3	F1QIB3	F1QIB3_DANRE	dbnlb	116010	diaPASEF	Cortex	1
F1QIB3	F1QIB3	F1QIB3_DANRE	dbnlb	113621	diaPASEF	Nucleus	1
F1QIB3	F1QIB3	F1QIB3_DANRE	dbnlb	109504	diaPASEF	Cortex	2
F1QIB3	F1QIB3	F1QIB3_DANRE	dbnlb	104084	diaPASEF	Cortex	3
F1QIB3	F1QIB3	F1QIB3_DANRE	dbnlb	56194.8	diaPASEF	Nucleus	3
Q9DGL6	Q9DGL6;Q6P271;Q90X33;Q9DGL5;Q9DEU1;Q4KMK4	Q9DGL6_DANRE	atp1a1a.1	4.04903e+06	DIA	Nucleus	2
Q9DGL6	Q9DGL6;Q6P271;Q90X33;Q9DGL5;Q9DEU1;Q4KMK4	Q9DGL6_DANRE	atp1a1a.1	3.568e+06	DIA	Cortex	1
Q9DGL6	Q9DGL6;Q6P271;Q90X33;Q9DGL5;Q9DEU1;Q4KMK4	Q9DGL6_DANRE	atp1a1a.1	3.41362e+06	DIA	Cortex	2
Q9DGL6	Q9DGL6;Q6P271;Q90X33;Q9DGL5;Q9DEU1;Q4KMK4	Q9DGL6_DANRE	atp1a1a.1	6.20296e+06	DIA	Cortex	3
Q9DGL6	Q9DGL6;Q6P271;Q90X33;Q9DGL5;Q9DEU1;Q4KMK4	Q9DGL6_DANRE	atp1a1a.1	3.6647e+06	DIA	Nucleus	1
Q9DGL6	Q9DGL6;Q6P271;Q90X33;Q9DGL5;Q9DEU1;Q4KMK4	Q9DGL6_DANRE	atp1a1a.1	2.48872e+06	DIA	Nucleus	3
Q9DGL6	Q9DGL6;Q6P271;Q90X33;Q9DGL5;Q9DEU1;Q4KMK4	Q9DGL6_DANRE	atp1a1a.1	133492	diaPASEF	Nucleus	2
Q9DGL6	Q9DGL6;Q6P271;Q90X33;Q9DGL5;Q9DEU1;Q4KMK4	Q9DGL6_DANRE	atp1a1a.1	97255	diaPASEF	Cortex	1
Q9DGL6	Q9DGL6;Q6P271;Q90X33;Q9DGL5;Q9DEU1;Q4KMK4	Q9DGL6_DANRE	atp1a1a.1	118062	diaPASEF	Nucleus	1
Q9DGL6	Q9DGL6;Q6P271;Q90X33;Q9DGL5;Q9DEU1;Q4KMK4	Q9DGL6_DANRE	atp1a1a.1	89188.4	diaPASEF	Cortex	2
Q9DGL6	Q9DGL6;Q6P271;Q90X33;Q9DGL5;Q9DEU1;Q4KMK4	Q9DGL6_DANRE	atp1a1a.1	133045	diaPASEF	Cortex	3
Q9DGL6	Q9DGL6;Q6P271;Q90X33;Q9DGL5;Q9DEU1;Q4KMK4	Q9DGL6_DANRE	atp1a1a.1	90831.9	diaPASEF	Nucleus	3
Q7ZV29	Q7ZV29	Q7ZV29_DANRE	pgk1	2.53037e+07	DIA	Nucleus	2
Q7ZV29	Q7ZV29	Q7ZV29_DANRE	pgk1	4.32265e+07	DIA	Cortex	1
Q7ZV29	Q7ZV29	Q7ZV29_DANRE	pgk1	5.17976e+07	DIA	Cortex	2
Q7ZV29	Q7ZV29	Q7ZV29_DANRE	pgk1	3.48639e+07	DIA	Cortex	3
Q7ZV29	Q7ZV29	Q7ZV29_DANRE	pgk1	1.88687e+07	DIA	Nucleus	1
Q7ZV29	Q7ZV29	Q7ZV29_DANRE	pgk1	1.95338e+07	DIA	Nucleus	3
Q7ZV29	Q7ZV29	Q7ZV29_DANRE	pgk1	738868	diaPASEF	Nucleus	2
Q7ZV29	Q7ZV29	Q7ZV29_DANRE	pgk1	1.26731e+06	diaPASEF	Cortex	1
Q7ZV29	Q7ZV29	Q7ZV29_DANRE	pgk1	691790	diaPASEF	Nucleus	1
Q7ZV29	Q7ZV29	Q7ZV29_DANRE	pgk1	1.42657e+06	diaPASEF	Cortex	2
Q7ZV29	Q7ZV29	Q7ZV29_DANRE	pgk1	947104	diaPASEF	Cortex	3
Q7ZV29	Q7ZV29	Q7ZV29_DANRE	pgk1	645570	diaPASEF	Nucleus	3
Q6PC29	Q6PC29	143G1_DANRE	ywhag1	5.31517e+06	DIA	Nucleus	2
Q6PC29	Q6PC29	143G1_DANRE	ywhag1	5.48635e+06	DIA	Cortex	1
Q6PC29	Q6PC29	143G1_DANRE	ywhag1	3.56346e+06	DIA	Cortex	2
Q6PC29	Q6PC29	143G1_DANRE	ywhag1	4.82522e+06	DIA	Cortex	3
Q6PC29	Q6PC29	143G1_DANRE	ywhag1	4.09024e+06	DIA	Nucleus	1
Q6PC29	Q6PC29	143G1_DANRE	ywhag1	1.77526e+06	DIA	Nucleus	3
Q6PC29	Q6PC29	143G1_DANRE	ywhag1	92727.6	diaPASEF	Nucleus	2
Q6PC29	Q6PC29	143G1_DANRE	ywhag1	221104	diaPASEF	Cortex	1
Q6PC29	Q6PC29	143G1_DANRE	ywhag1	98294.4	diaPASEF	Nucleus	1
Q6PC29	Q6PC29	143G1_DANRE	ywhag1	125929	diaPASEF	Cortex	2
Q6PC29	Q6PC29	143G1_DANRE	ywhag1	140649	diaPASEF	Cortex	3
Q6PC29	Q6PC29	143G1_DANRE	ywhag1	62426.1	diaPASEF	Nucleus	3
Q8JHI0	Q8JHI0;Q6NX10;A4QN79	Q8JHI0_DANRE	slc25a5	3.38872e+06	DIA	Nucleus	2
Q8JHI0	Q8JHI0;Q6NX10;A4QN79	Q8JHI0_DANRE	slc25a5	NA	DIA	Cortex	1
Q8JHI0	Q8JHI0;Q6NX10;A4QN79	Q8JHI0_DANRE	slc25a5	2.4638e+06	DIA	Cortex	2
Q8JHI0	Q8JHI0;Q6NX10;A4QN79	Q8JHI0_DANRE	slc25a5	3.60256e+06	DIA	Cortex	3
Q8JHI0	Q8JHI0;Q6NX10;A4QN79	Q8JHI0_DANRE	slc25a5	1.91734e+06	DIA	Nucleus	1
Q8JHI0	Q8JHI0;Q6NX10;A4QN79	Q8JHI0_DANRE	slc25a5	1.91443e+06	DIA	Nucleus	3
Q8JHI0	Q8JHI0;Q6NX10;A4QN79	Q8JHI0_DANRE	slc25a5	191988	diaPASEF	Nucleus	2
Q8JHI0	Q8JHI0;Q6NX10;A4QN79	Q8JHI0_DANRE	slc25a5	113009	diaPASEF	Cortex	1
Q8JHI0	Q8JHI0;Q6NX10;A4QN79	Q8JHI0_DANRE	slc25a5	153718	diaPASEF	Nucleus	1
Q8JHI0	Q8JHI0;Q6NX10;A4QN79	Q8JHI0_DANRE	slc25a5	107703	diaPASEF	Cortex	2
Q8JHI0	Q8JHI0;Q6NX10;A4QN79	Q8JHI0_DANRE	slc25a5	181897	diaPASEF	Cortex	3
Q8JHI0	Q8JHI0;Q6NX10;A4QN79	Q8JHI0_DANRE	slc25a5	114790	diaPASEF	Nucleus	3
E7EZD6	E7EZD6;A0A8M6YWF7	E7EZD6_DANRE	usp4	NA	DIA	Nucleus	2
E7EZD6	E7EZD6;A0A8M6YWF7	E7EZD6_DANRE	usp4	NA	DIA	Cortex	1
E7EZD6	E7EZD6;A0A8M6YWF7	E7EZD6_DANRE	usp4	485347	DIA	Cortex	2
E7EZD6	E7EZD6;A0A8M6YWF7	E7EZD6_DANRE	usp4	NA	DIA	Cortex	3
E7EZD6	E7EZD6;A0A8M6YWF7	E7EZD6_DANRE	usp4	NA	DIA	Nucleus	1
E7EZD6	E7EZD6;A0A8M6YWF7	E7EZD6_DANRE	usp4	NA	DIA	Nucleus	3
E7EZD6	E7EZD6;A0A8M6YWF7	E7EZD6_DANRE	usp4	8757.22	diaPASEF	Nucleus	2
E7EZD6	E7EZD6;A0A8M6YWF7	E7EZD6_DANRE	usp4	10080.9	diaPASEF	Cortex	1
E7EZD6	E7EZD6;A0A8M6YWF7	E7EZD6_DANRE	usp4	13787	diaPASEF	Nucleus	1
E7EZD6	E7EZD6;A0A8M6YWF7	E7EZD6_DANRE	usp4	11928.8	diaPASEF	Cortex	2
E7EZD6	E7EZD6;A0A8M6YWF7	E7EZD6_DANRE	usp4	8764.6	diaPASEF	Cortex	3
E7EZD6	E7EZD6;A0A8M6YWF7	E7EZD6_DANRE	usp4	15794.4	diaPASEF	Nucleus	3
Q6PBK9	Q6PBK9	Q6PBK9_DANRE	prdx6	5.9546e+06	DIA	Nucleus	2
Q6PBK9	Q6PBK9	Q6PBK9_DANRE	prdx6	1.90734e+07	DIA	Cortex	1
Q6PBK9	Q6PBK9	Q6PBK9_DANRE	prdx6	2.10614e+07	DIA	Cortex	2
Q6PBK9	Q6PBK9	Q6PBK9_DANRE	prdx6	6.73065e+06	DIA	Cortex	3
Q6PBK9	Q6PBK9	Q6PBK9_DANRE	prdx6	3.86634e+06	DIA	Nucleus	1
Q6PBK9	Q6PBK9	Q6PBK9_DANRE	prdx6	965526	DIA	Nucleus	3
Q6PBK9	Q6PBK9	Q6PBK9_DANRE	prdx6	660483	diaPASEF	Nucleus	2
Q6PBK9	Q6PBK9	Q6PBK9_DANRE	prdx6	1.23162e+06	diaPASEF	Cortex	1
Q6PBK9	Q6PBK9	Q6PBK9_DANRE	prdx6	562056	diaPASEF	Nucleus	1
Q6PBK9	Q6PBK9	Q6PBK9_DANRE	prdx6	1.15941e+06	diaPASEF	Cortex	2
Q6PBK9	Q6PBK9	Q6PBK9_DANRE	prdx6	775638	diaPASEF	Cortex	3
Q6PBK9	Q6PBK9	Q6PBK9_DANRE	prdx6	160810	diaPASEF	Nucleus	3
Q9PVF8	Q9PVF8	CTNA1_DANRE	ctnna1	5.08553e+07	DIA	Nucleus	2
Q9PVF8	Q9PVF8	CTNA1_DANRE	ctnna1	1.83565e+07	DIA	Cortex	1
Q9PVF8	Q9PVF8	CTNA1_DANRE	ctnna1	1.78805e+07	DIA	Cortex	2
Q9PVF8	Q9PVF8	CTNA1_DANRE	ctnna1	3.4972e+07	DIA	Cortex	3
Q9PVF8	Q9PVF8	CTNA1_DANRE	ctnna1	3.52669e+07	DIA	Nucleus	1
Q9PVF8	Q9PVF8	CTNA1_DANRE	ctnna1	2.93245e+07	DIA	Nucleus	3
Q9PVF8	Q9PVF8	CTNA1_DANRE	ctnna1	905106	diaPASEF	Nucleus	2
Q9PVF8	Q9PVF8	CTNA1_DANRE	ctnna1	280288	diaPASEF	Cortex	1
Q9PVF8	Q9PVF8	CTNA1_DANRE	ctnna1	695938	diaPASEF	Nucleus	1
Q9PVF8	Q9PVF8	CTNA1_DANRE	ctnna1	330636	diaPASEF	Cortex	2
Q9PVF8	Q9PVF8	CTNA1_DANRE	ctnna1	532253	diaPASEF	Cortex	3
Q9PVF8	Q9PVF8	CTNA1_DANRE	ctnna1	546820	diaPASEF	Nucleus	3
A0A2R8Q1X2	Q6GQM9;Q6TH14;A0A2R8Q1X2	A0A2R8Q1X2_DANRE	eno1a	2.45239e+07	DIA	Nucleus	2
A0A2R8Q1X2	Q6GQM9;Q6TH14;A0A2R8Q1X2	A0A2R8Q1X2_DANRE	eno1a	6.571e+07	DIA	Cortex	1
A0A2R8Q1X2	Q6GQM9;Q6TH14;A0A2R8Q1X2	A0A2R8Q1X2_DANRE	eno1a	4.88798e+07	DIA	Cortex	2
A0A2R8Q1X2	Q6GQM9;Q6TH14;A0A2R8Q1X2	A0A2R8Q1X2_DANRE	eno1a	3.78555e+07	DIA	Cortex	3
A0A2R8Q1X2	Q6GQM9;Q6TH14;A0A2R8Q1X2	A0A2R8Q1X2_DANRE	eno1a	1.63449e+07	DIA	Nucleus	1
A0A2R8Q1X2	Q6GQM9;Q6TH14;A0A2R8Q1X2	A0A2R8Q1X2_DANRE	eno1a	6.99498e+06	DIA	Nucleus	3
A0A2R8Q1X2	Q6GQM9;Q6TH14;A0A2R8Q1X2	A0A2R8Q1X2_DANRE	eno1a	476162	diaPASEF	Nucleus	2
A0A2R8Q1X2	Q6GQM9;Q6TH14;A0A2R8Q1X2	A0A2R8Q1X2_DANRE	eno1a	1.20799e+06	diaPASEF	Cortex	1
A0A2R8Q1X2	Q6GQM9;Q6TH14;A0A2R8Q1X2	A0A2R8Q1X2_DANRE	eno1a	424615	diaPASEF	Nucleus	1
A0A2R8Q1X2	Q6GQM9;Q6TH14;A0A2R8Q1X2	A0A2R8Q1X2_DANRE	eno1a	1.14496e+06	diaPASEF	Cortex	2
A0A2R8Q1X2	Q6GQM9;Q6TH14;A0A2R8Q1X2	A0A2R8Q1X2_DANRE	eno1a	734502	diaPASEF	Cortex	3
A0A2R8Q1X2	Q6GQM9;Q6TH14;A0A2R8Q1X2	A0A2R8Q1X2_DANRE	eno1a	251228	diaPASEF	Nucleus	3
Q803Q7	Q803Q7	Q803Q7_DANRE	aldoaa	5.88942e+06	DIA	Nucleus	2
Q803Q7	Q803Q7	Q803Q7_DANRE	aldoaa	1.03952e+07	DIA	Cortex	1
Q803Q7	Q803Q7	Q803Q7_DANRE	aldoaa	1.43526e+07	DIA	Cortex	2
Q803Q7	Q803Q7	Q803Q7_DANRE	aldoaa	1.81038e+07	DIA	Cortex	3
Q803Q7	Q803Q7	Q803Q7_DANRE	aldoaa	5.53282e+06	DIA	Nucleus	1
Q803Q7	Q803Q7	Q803Q7_DANRE	aldoaa	2.04746e+06	DIA	Nucleus	3
Q803Q7	Q803Q7	Q803Q7_DANRE	aldoaa	65944.1	diaPASEF	Nucleus	2
Q803Q7	Q803Q7	Q803Q7_DANRE	aldoaa	129386	diaPASEF	Cortex	1
Q803Q7	Q803Q7	Q803Q7_DANRE	aldoaa	61886	diaPASEF	Nucleus	1
Q803Q7	Q803Q7	Q803Q7_DANRE	aldoaa	114831	diaPASEF	Cortex	2
Q803Q7	Q803Q7	Q803Q7_DANRE	aldoaa	137010	diaPASEF	Cortex	3
Q803Q7	Q803Q7	Q803Q7_DANRE	aldoaa	52275.2	diaPASEF	Nucleus	3
Q6PBY1	Q6PBY1	RS3A_DANRE	rps3a	1.4248e+07	DIA	Nucleus	2
Q6PBY1	Q6PBY1	RS3A_DANRE	rps3a	2.65192e+07	DIA	Cortex	1
Q6PBY1	Q6PBY1	RS3A_DANRE	rps3a	2.64716e+07	DIA	Cortex	2
Q6PBY1	Q6PBY1	RS3A_DANRE	rps3a	2.12224e+07	DIA	Cortex	3
Q6PBY1	Q6PBY1	RS3A_DANRE	rps3a	1.13345e+07	DIA	Nucleus	1
Q6PBY1	Q6PBY1	RS3A_DANRE	rps3a	5.86791e+06	DIA	Nucleus	3
Q6PBY1	Q6PBY1	RS3A_DANRE	rps3a	267594	diaPASEF	Nucleus	2
Q6PBY1	Q6PBY1	RS3A_DANRE	rps3a	535262	diaPASEF	Cortex	1
Q6PBY1	Q6PBY1	RS3A_DANRE	rps3a	263832	diaPASEF	Nucleus	1
Q6PBY1	Q6PBY1	RS3A_DANRE	rps3a	479431	diaPASEF	Cortex	2
Q6PBY1	Q6PBY1	RS3A_DANRE	rps3a	439878	diaPASEF	Cortex	3
Q6PBY1	Q6PBY1	RS3A_DANRE	rps3a	119540	diaPASEF	Nucleus	3
F1QEY8	F1QEY8	F1QEY8_DANRE	phgdh	6.91473e+06	DIA	Nucleus	2
F1QEY8	F1QEY8	F1QEY8_DANRE	phgdh	1.4143e+07	DIA	Cortex	1
F1QEY8	F1QEY8	F1QEY8_DANRE	phgdh	1.13794e+07	DIA	Cortex	2
F1QEY8	F1QEY8	F1QEY8_DANRE	phgdh	1.02917e+07	DIA	Cortex	3
F1QEY8	F1QEY8	F1QEY8_DANRE	phgdh	4.54778e+06	DIA	Nucleus	1
F1QEY8	F1QEY8	F1QEY8_DANRE	phgdh	1.41653e+06	DIA	Nucleus	3
F1QEY8	F1QEY8	F1QEY8_DANRE	phgdh	197644	diaPASEF	Nucleus	2
F1QEY8	F1QEY8	F1QEY8_DANRE	phgdh	396333	diaPASEF	Cortex	1
F1QEY8	F1QEY8	F1QEY8_DANRE	phgdh	138546	diaPASEF	Nucleus	1
F1QEY8	F1QEY8	F1QEY8_DANRE	phgdh	346645	diaPASEF	Cortex	2
F1QEY8	F1QEY8	F1QEY8_DANRE	phgdh	325732	diaPASEF	Cortex	3
F1QEY8	F1QEY8	F1QEY8_DANRE	phgdh	99823.8	diaPASEF	Nucleus	3
Q7ZVD9	Q7ZVD9	Q7ZVD9_DANRE	rps3	1.29107e+07	DIA	Nucleus	2
Q7ZVD9	Q7ZVD9	Q7ZVD9_DANRE	rps3	2.84681e+07	DIA	Cortex	1
Q7ZVD9	Q7ZVD9	Q7ZVD9_DANRE	rps3	2.43721e+07	DIA	Cortex	2
Q7ZVD9	Q7ZVD9	Q7ZVD9_DANRE	rps3	2.03592e+07	DIA	Cortex	3
Q7ZVD9	Q7ZVD9	Q7ZVD9_DANRE	rps3	1.10673e+07	DIA	Nucleus	1
Q7ZVD9	Q7ZVD9	Q7ZVD9_DANRE	rps3	5.84276e+06	DIA	Nucleus	3
Q7ZVD9	Q7ZVD9	Q7ZVD9_DANRE	rps3	269815	diaPASEF	Nucleus	2
Q7ZVD9	Q7ZVD9	Q7ZVD9_DANRE	rps3	545600	diaPASEF	Cortex	1
Q7ZVD9	Q7ZVD9	Q7ZVD9_DANRE	rps3	279006	diaPASEF	Nucleus	1
Q7ZVD9	Q7ZVD9	Q7ZVD9_DANRE	rps3	471847	diaPASEF	Cortex	2
Q7ZVD9	Q7ZVD9	Q7ZVD9_DANRE	rps3	406904	diaPASEF	Cortex	3
Q7ZVD9	Q7ZVD9	Q7ZVD9_DANRE	rps3	149030	diaPASEF	Nucleus	3
Q9DDG2	Q9DDG2	Q9DDG2_DANRE	mdkb	NA	DIA	Nucleus	2
Q9DDG2	Q9DDG2	Q9DDG2_DANRE	mdkb	4.55967e+06	DIA	Cortex	1
Q9DDG2	Q9DDG2	Q9DDG2_DANRE	mdkb	2.84491e+06	DIA	Cortex	2
Q9DDG2	Q9DDG2	Q9DDG2_DANRE	mdkb	2.61254e+06	DIA	Cortex	3
Q9DDG2	Q9DDG2	Q9DDG2_DANRE	mdkb	NA	DIA	Nucleus	1
Q9DDG2	Q9DDG2	Q9DDG2_DANRE	mdkb	NA	DIA	Nucleus	3
Q9DDG2	Q9DDG2	Q9DDG2_DANRE	mdkb	6826.66	diaPASEF	Nucleus	2
Q9DDG2	Q9DDG2	Q9DDG2_DANRE	mdkb	128332	diaPASEF	Cortex	1
Q9DDG2	Q9DDG2	Q9DDG2_DANRE	mdkb	12795.4	diaPASEF	Nucleus	1
Q9DDG2	Q9DDG2	Q9DDG2_DANRE	mdkb	71432.3	diaPASEF	Cortex	2
Q9DDG2	Q9DDG2	Q9DDG2_DANRE	mdkb	51065.6	diaPASEF	Cortex	3
Q9DDG2	Q9DDG2	Q9DDG2_DANRE	mdkb	17027	diaPASEF	Nucleus	3
A0A8M9PDC8	A0A8M9PDC8	A0A8M9PDC8_DANRE	plecb	1.34183e+07	DIA	Nucleus	2
A0A8M9PDC8	A0A8M9PDC8	A0A8M9PDC8_DANRE	plecb	3.42343e+06	DIA	Cortex	1
A0A8M9PDC8	A0A8M9PDC8	A0A8M9PDC8_DANRE	plecb	3.45185e+06	DIA	Cortex	2
A0A8M9PDC8	A0A8M9PDC8	A0A8M9PDC8_DANRE	plecb	7.3225e+06	DIA	Cortex	3
A0A8M9PDC8	A0A8M9PDC8	A0A8M9PDC8_DANRE	plecb	7.3614e+06	DIA	Nucleus	1
A0A8M9PDC8	A0A8M9PDC8	A0A8M9PDC8_DANRE	plecb	7.47991e+06	DIA	Nucleus	3
A0A8M9PDC8	A0A8M9PDC8	A0A8M9PDC8_DANRE	plecb	348421	diaPASEF	Nucleus	2
A0A8M9PDC8	A0A8M9PDC8	A0A8M9PDC8_DANRE	plecb	119260	diaPASEF	Cortex	1
A0A8M9PDC8	A0A8M9PDC8	A0A8M9PDC8_DANRE	plecb	266816	diaPASEF	Nucleus	1
A0A8M9PDC8	A0A8M9PDC8	A0A8M9PDC8_DANRE	plecb	120509	diaPASEF	Cortex	2
A0A8M9PDC8	A0A8M9PDC8	A0A8M9PDC8_DANRE	plecb	233773	diaPASEF	Cortex	3
A0A8M9PDC8	A0A8M9PDC8	A0A8M9PDC8_DANRE	plecb	273160	diaPASEF	Nucleus	3
A0A8M3BA62	A0A8M3BA62	A0A8M3BA62_DANRE	myh10	4.63815e+06	DIA	Nucleus	2
A0A8M3BA62	A0A8M3BA62	A0A8M3BA62_DANRE	myh10	6.82641e+06	DIA	Cortex	1
A0A8M3BA62	A0A8M3BA62	A0A8M3BA62_DANRE	myh10	6.75818e+06	DIA	Cortex	2
A0A8M3BA62	A0A8M3BA62	A0A8M3BA62_DANRE	myh10	6.27542e+06	DIA	Cortex	3
A0A8M3BA62	A0A8M3BA62	A0A8M3BA62_DANRE	myh10	2.09761e+06	DIA	Nucleus	1
A0A8M3BA62	A0A8M3BA62	A0A8M3BA62_DANRE	myh10	1.61579e+06	DIA	Nucleus	3
A0A8M3BA62	A0A8M3BA62	A0A8M3BA62_DANRE	myh10	146727	diaPASEF	Nucleus	2
A0A8M3BA62	A0A8M3BA62	A0A8M3BA62_DANRE	myh10	186864	diaPASEF	Cortex	1
A0A8M3BA62	A0A8M3BA62	A0A8M3BA62_DANRE	myh10	104048	diaPASEF	Nucleus	1
A0A8M3BA62	A0A8M3BA62	A0A8M3BA62_DANRE	myh10	197185	diaPASEF	Cortex	2
A0A8M3BA62	A0A8M3BA62	A0A8M3BA62_DANRE	myh10	158764	diaPASEF	Cortex	3
A0A8M3BA62	A0A8M3BA62	A0A8M3BA62_DANRE	myh10	66778.4	diaPASEF	Nucleus	3
A0A8M9Q466	A0A8M9Q466	A0A8M9Q466_DANRE	pip5kl1	3.75857e+06	DIA	Nucleus	2
A0A8M9Q466	A0A8M9Q466	A0A8M9Q466_DANRE	pip5kl1	NA	DIA	Cortex	1
A0A8M9Q466	A0A8M9Q466	A0A8M9Q466_DANRE	pip5kl1	NA	DIA	Cortex	2
A0A8M9Q466	A0A8M9Q466	A0A8M9Q466_DANRE	pip5kl1	NA	DIA	Cortex	3
A0A8M9Q466	A0A8M9Q466	A0A8M9Q466_DANRE	pip5kl1	NA	DIA	Nucleus	1
A0A8M9Q466	A0A8M9Q466	A0A8M9Q466_DANRE	pip5kl1	NA	DIA	Nucleus	3
A0A8M9Q466	A0A8M9Q466	A0A8M9Q466_DANRE	pip5kl1	72139.9	diaPASEF	Nucleus	2
A0A8M9Q466	A0A8M9Q466	A0A8M9Q466_DANRE	pip5kl1	19645.8	diaPASEF	Cortex	1
A0A8M9Q466	A0A8M9Q466	A0A8M9Q466_DANRE	pip5kl1	79367.3	diaPASEF	Nucleus	1
A0A8M9Q466	A0A8M9Q466	A0A8M9Q466_DANRE	pip5kl1	31225.6	diaPASEF	Cortex	2
A0A8M9Q466	A0A8M9Q466	A0A8M9Q466_DANRE	pip5kl1	57327	diaPASEF	Cortex	3
A0A8M9Q466	A0A8M9Q466	A0A8M9Q466_DANRE	pip5kl1	68731.7	diaPASEF	Nucleus	3
Q642M9	Q642M9	DHDH_DANRE	dhdh	5.00043e+06	DIA	Nucleus	2
Q642M9	Q642M9	DHDH_DANRE	dhdh	7.36154e+06	DIA	Cortex	1
Q642M9	Q642M9	DHDH_DANRE	dhdh	6.13416e+06	DIA	Cortex	2
Q642M9	Q642M9	DHDH_DANRE	dhdh	5.66886e+06	DIA	Cortex	3
Q642M9	Q642M9	DHDH_DANRE	dhdh	4.23917e+06	DIA	Nucleus	1
Q642M9	Q642M9	DHDH_DANRE	dhdh	7.72502e+06	DIA	Nucleus	3
Q642M9	Q642M9	DHDH_DANRE	dhdh	194802	diaPASEF	Nucleus	2
Q642M9	Q642M9	DHDH_DANRE	dhdh	207431	diaPASEF	Cortex	1
Q642M9	Q642M9	DHDH_DANRE	dhdh	225768	diaPASEF	Nucleus	1
Q642M9	Q642M9	DHDH_DANRE	dhdh	241078	diaPASEF	Cortex	2
Q642M9	Q642M9	DHDH_DANRE	dhdh	179913	diaPASEF	Cortex	3
Q642M9	Q642M9	DHDH_DANRE	dhdh	240987	diaPASEF	Nucleus	3
Q5XTN0	Q5XTN0	Q5XTN0_DANRE	crygmx	4090923145	DIA	Nucleus	2
Q5XTN0	Q5XTN0	Q5XTN0_DANRE	crygmx	4477439171	DIA	Cortex	1
Q5XTN0	Q5XTN0	Q5XTN0_DANRE	crygmx	4431182957	DIA	Cortex	2
Q5XTN0	Q5XTN0	Q5XTN0_DANRE	crygmx	4474800629	DIA	Cortex	3
Q5XTN0	Q5XTN0	Q5XTN0_DANRE	crygmx	2826819883	DIA	Nucleus	1
Q5XTN0	Q5XTN0	Q5XTN0_DANRE	crygmx	1384217708	DIA	Nucleus	3
Q5XTN0	Q5XTN0	Q5XTN0_DANRE	crygmx	2.83478e+07	diaPASEF	Nucleus	2
Q5XTN0	Q5XTN0	Q5XTN0_DANRE	crygmx	3.95341e+07	diaPASEF	Cortex	1
Q5XTN0	Q5XTN0	Q5XTN0_DANRE	crygmx	2.40974e+07	diaPASEF	Nucleus	1
Q5XTN0	Q5XTN0	Q5XTN0_DANRE	crygmx	3.42672e+07	diaPASEF	Cortex	2
Q5XTN0	Q5XTN0	Q5XTN0_DANRE	crygmx	3.09267e+07	diaPASEF	Cortex	3
Q5XTN0	Q5XTN0	Q5XTN0_DANRE	crygmx	1.55392e+07	diaPASEF	Nucleus	3
P62247	P62247	RS8_DANRE	rps8	8.20393e+06	DIA	Nucleus	2
P62247	P62247	RS8_DANRE	rps8	1.81385e+07	DIA	Cortex	1
P62247	P62247	RS8_DANRE	rps8	1.99909e+07	DIA	Cortex	2
P62247	P62247	RS8_DANRE	rps8	2.67864e+07	DIA	Cortex	3
P62247	P62247	RS8_DANRE	rps8	2.43476e+06	DIA	Nucleus	1
P62247	P62247	RS8_DANRE	rps8	NA	DIA	Nucleus	3
P62247	P62247	RS8_DANRE	rps8	110846	diaPASEF	Nucleus	2
P62247	P62247	RS8_DANRE	rps8	239650	diaPASEF	Cortex	1
P62247	P62247	RS8_DANRE	rps8	47792.1	diaPASEF	Nucleus	1
P62247	P62247	RS8_DANRE	rps8	272857	diaPASEF	Cortex	2
P62247	P62247	RS8_DANRE	rps8	306625	diaPASEF	Cortex	3
P62247	P62247	RS8_DANRE	rps8	21710.4	diaPASEF	Nucleus	3
Q8JGS9	Q8JGS9	RS18_DANRE	rps18	1.35811e+07	DIA	Nucleus	2
Q8JGS9	Q8JGS9	RS18_DANRE	rps18	2.58991e+07	DIA	Cortex	1
Q8JGS9	Q8JGS9	RS18_DANRE	rps18	2.3862e+07	DIA	Cortex	2
Q8JGS9	Q8JGS9	RS18_DANRE	rps18	2.53287e+07	DIA	Cortex	3
Q8JGS9	Q8JGS9	RS18_DANRE	rps18	1.06118e+07	DIA	Nucleus	1
Q8JGS9	Q8JGS9	RS18_DANRE	rps18	3.07425e+06	DIA	Nucleus	3
Q8JGS9	Q8JGS9	RS18_DANRE	rps18	374561	diaPASEF	Nucleus	2
Q8JGS9	Q8JGS9	RS18_DANRE	rps18	751548	diaPASEF	Cortex	1
Q8JGS9	Q8JGS9	RS18_DANRE	rps18	353207	diaPASEF	Nucleus	1
Q8JGS9	Q8JGS9	RS18_DANRE	rps18	652066	diaPASEF	Cortex	2
Q8JGS9	Q8JGS9	RS18_DANRE	rps18	601608	diaPASEF	Cortex	3
Q8JGS9	Q8JGS9	RS18_DANRE	rps18	129466	diaPASEF	Nucleus	3
Q7ZVX4	Q7ZVX4;Q6PE19	Q7ZVX4_DANRE	rab14	5.48863e+06	DIA	Nucleus	2
Q7ZVX4	Q7ZVX4;Q6PE19	Q7ZVX4_DANRE	rab14	3.51898e+06	DIA	Cortex	1
Q7ZVX4	Q7ZVX4;Q6PE19	Q7ZVX4_DANRE	rab14	3.67755e+06	DIA	Cortex	2
Q7ZVX4	Q7ZVX4;Q6PE19	Q7ZVX4_DANRE	rab14	4.24683e+06	DIA	Cortex	3
Q7ZVX4	Q7ZVX4;Q6PE19	Q7ZVX4_DANRE	rab14	4.90458e+06	DIA	Nucleus	1
Q7ZVX4	Q7ZVX4;Q6PE19	Q7ZVX4_DANRE	rab14	2.8814e+06	DIA	Nucleus	3
Q7ZVX4	Q7ZVX4;Q6PE19	Q7ZVX4_DANRE	rab14	112273	diaPASEF	Nucleus	2
Q7ZVX4	Q7ZVX4;Q6PE19	Q7ZVX4_DANRE	rab14	112998	diaPASEF	Cortex	1
Q7ZVX4	Q7ZVX4;Q6PE19	Q7ZVX4_DANRE	rab14	119295	diaPASEF	Nucleus	1
Q7ZVX4	Q7ZVX4;Q6PE19	Q7ZVX4_DANRE	rab14	102001	diaPASEF	Cortex	2
Q7ZVX4	Q7ZVX4;Q6PE19	Q7ZVX4_DANRE	rab14	97933.9	diaPASEF	Cortex	3
Q7ZVX4	Q7ZVX4;Q6PE19	Q7ZVX4_DANRE	rab14	116274	diaPASEF	Nucleus	3
Q66HV5	Q66HV5	Q66HV5_DANRE	vwa5a	1.39205e+07	DIA	Nucleus	2
Q66HV5	Q66HV5	Q66HV5_DANRE	vwa5a	1.17413e+07	DIA	Cortex	1
Q66HV5	Q66HV5	Q66HV5_DANRE	vwa5a	1.86945e+07	DIA	Cortex	2
Q66HV5	Q66HV5	Q66HV5_DANRE	vwa5a	4.45551e+06	DIA	Cortex	3
Q66HV5	Q66HV5	Q66HV5_DANRE	vwa5a	7.98126e+06	DIA	Nucleus	1
Q66HV5	Q66HV5	Q66HV5_DANRE	vwa5a	3.2907e+06	DIA	Nucleus	3
Q66HV5	Q66HV5	Q66HV5_DANRE	vwa5a	253866	diaPASEF	Nucleus	2
Q66HV5	Q66HV5	Q66HV5_DANRE	vwa5a	207636	diaPASEF	Cortex	1
Q66HV5	Q66HV5	Q66HV5_DANRE	vwa5a	155314	diaPASEF	Nucleus	1
Q66HV5	Q66HV5	Q66HV5_DANRE	vwa5a	337268	diaPASEF	Cortex	2
Q66HV5	Q66HV5	Q66HV5_DANRE	vwa5a	118574	diaPASEF	Cortex	3
Q66HV5	Q66HV5	Q66HV5_DANRE	vwa5a	70028	diaPASEF	Nucleus	3
O57521	Q5RG12;Q90474;O57521	HS90B_DANRE	hsp90ab1	6.49871e+06	DIA	Nucleus	2
O57521	Q5RG12;Q90474;O57521	HS90B_DANRE	hsp90ab1	1.35538e+07	DIA	Cortex	1
O57521	Q5RG12;Q90474;O57521	HS90B_DANRE	hsp90ab1	1.12338e+07	DIA	Cortex	2
O57521	Q5RG12;Q90474;O57521	HS90B_DANRE	hsp90ab1	8.40726e+06	DIA	Cortex	3
O57521	Q5RG12;Q90474;O57521	HS90B_DANRE	hsp90ab1	5.13036e+06	DIA	Nucleus	1
O57521	Q5RG12;Q90474;O57521	HS90B_DANRE	hsp90ab1	2.31975e+06	DIA	Nucleus	3
O57521	Q5RG12;Q90474;O57521	HS90B_DANRE	hsp90ab1	152918	diaPASEF	Nucleus	2
O57521	Q5RG12;Q90474;O57521	HS90B_DANRE	hsp90ab1	267033	diaPASEF	Cortex	1
O57521	Q5RG12;Q90474;O57521	HS90B_DANRE	hsp90ab1	134585	diaPASEF	Nucleus	1
O57521	Q5RG12;Q90474;O57521	HS90B_DANRE	hsp90ab1	220117	diaPASEF	Cortex	2
O57521	Q5RG12;Q90474;O57521	HS90B_DANRE	hsp90ab1	188430	diaPASEF	Cortex	3
O57521	Q5RG12;Q90474;O57521	HS90B_DANRE	hsp90ab1	111071	diaPASEF	Nucleus	3
Q6DG30	Q6DG30	Q6DG30_DANRE	serpinb1	1.17065e+08	DIA	Nucleus	2
Q6DG30	Q6DG30	Q6DG30_DANRE	serpinb1	1.77914e+08	DIA	Cortex	1
Q6DG30	Q6DG30	Q6DG30_DANRE	serpinb1	1.64253e+08	DIA	Cortex	2
Q6DG30	Q6DG30	Q6DG30_DANRE	serpinb1	9.44046e+07	DIA	Cortex	3
Q6DG30	Q6DG30	Q6DG30_DANRE	serpinb1	9.67811e+07	DIA	Nucleus	1
Q6DG30	Q6DG30	Q6DG30_DANRE	serpinb1	1.29041e+08	DIA	Nucleus	3
Q6DG30	Q6DG30	Q6DG30_DANRE	serpinb1	3.50211e+06	diaPASEF	Nucleus	2
Q6DG30	Q6DG30	Q6DG30_DANRE	serpinb1	5.68844e+06	diaPASEF	Cortex	1
Q6DG30	Q6DG30	Q6DG30_DANRE	serpinb1	3.83398e+06	diaPASEF	Nucleus	1
Q6DG30	Q6DG30	Q6DG30_DANRE	serpinb1	5.12381e+06	diaPASEF	Cortex	2
Q6DG30	Q6DG30	Q6DG30_DANRE	serpinb1	3.30555e+06	diaPASEF	Cortex	3
Q6DG30	Q6DG30	Q6DG30_DANRE	serpinb1	3.66971e+06	diaPASEF	Nucleus	3
Q7SXW7	Q7SXW7	Q7SXW7_DANRE	pgm1	NA	DIA	Nucleus	2
Q7SXW7	Q7SXW7	Q7SXW7_DANRE	pgm1	2.47355e+06	DIA	Cortex	1
Q7SXW7	Q7SXW7	Q7SXW7_DANRE	pgm1	3.83118e+06	DIA	Cortex	2
Q7SXW7	Q7SXW7	Q7SXW7_DANRE	pgm1	1.57367e+06	DIA	Cortex	3
Q7SXW7	Q7SXW7	Q7SXW7_DANRE	pgm1	NA	DIA	Nucleus	1
Q7SXW7	Q7SXW7	Q7SXW7_DANRE	pgm1	NA	DIA	Nucleus	3
Q7SXW7	Q7SXW7	Q7SXW7_DANRE	pgm1	43348.8	diaPASEF	Nucleus	2
Q7SXW7	Q7SXW7	Q7SXW7_DANRE	pgm1	89110	diaPASEF	Cortex	1
Q7SXW7	Q7SXW7	Q7SXW7_DANRE	pgm1	47402.7	diaPASEF	Nucleus	1
Q7SXW7	Q7SXW7	Q7SXW7_DANRE	pgm1	87161.4	diaPASEF	Cortex	2
Q7SXW7	Q7SXW7	Q7SXW7_DANRE	pgm1	68630.7	diaPASEF	Cortex	3
Q7SXW7	Q7SXW7	Q7SXW7_DANRE	pgm1	38079.2	diaPASEF	Nucleus	3
A0A8M9PWV8	A0A8M9PWV8	A0A8M9PWV8_DANRE	hspg2	NA	DIA	Nucleus	2
A0A8M9PWV8	A0A8M9PWV8	A0A8M9PWV8_DANRE	hspg2	NA	DIA	Cortex	1
A0A8M9PWV8	A0A8M9PWV8	A0A8M9PWV8_DANRE	hspg2	NA	DIA	Cortex	2
A0A8M9PWV8	A0A8M9PWV8	A0A8M9PWV8_DANRE	hspg2	NA	DIA	Cortex	3
A0A8M9PWV8	A0A8M9PWV8	A0A8M9PWV8_DANRE	hspg2	NA	DIA	Nucleus	1
A0A8M9PWV8	A0A8M9PWV8	A0A8M9PWV8_DANRE	hspg2	5.66198e+06	DIA	Nucleus	3
A0A8M9PWV8	A0A8M9PWV8	A0A8M9PWV8_DANRE	hspg2	2977.18	diaPASEF	Nucleus	2
A0A8M9PWV8	A0A8M9PWV8	A0A8M9PWV8_DANRE	hspg2	13493.6	diaPASEF	Cortex	1
A0A8M9PWV8	A0A8M9PWV8	A0A8M9PWV8_DANRE	hspg2	NA	diaPASEF	Nucleus	1
A0A8M9PWV8	A0A8M9PWV8	A0A8M9PWV8_DANRE	hspg2	8734.84	diaPASEF	Cortex	2
A0A8M9PWV8	A0A8M9PWV8	A0A8M9PWV8_DANRE	hspg2	10780.2	diaPASEF	Cortex	3
A0A8M9PWV8	A0A8M9PWV8	A0A8M9PWV8_DANRE	hspg2	184194	diaPASEF	Nucleus	3
Q6PBW3	Q6PBW3	Q6PBW3_DANRE	rps14	8.407e+06	DIA	Nucleus	2
Q6PBW3	Q6PBW3	Q6PBW3_DANRE	rps14	1.6473e+07	DIA	Cortex	1
Q6PBW3	Q6PBW3	Q6PBW3_DANRE	rps14	1.39075e+07	DIA	Cortex	2
Q6PBW3	Q6PBW3	Q6PBW3_DANRE	rps14	1.35023e+07	DIA	Cortex	3
Q6PBW3	Q6PBW3	Q6PBW3_DANRE	rps14	5.32143e+06	DIA	Nucleus	1
Q6PBW3	Q6PBW3	Q6PBW3_DANRE	rps14	1.70607e+06	DIA	Nucleus	3
Q6PBW3	Q6PBW3	Q6PBW3_DANRE	rps14	199090	diaPASEF	Nucleus	2
Q6PBW3	Q6PBW3	Q6PBW3_DANRE	rps14	351119	diaPASEF	Cortex	1
Q6PBW3	Q6PBW3	Q6PBW3_DANRE	rps14	188941	diaPASEF	Nucleus	1
Q6PBW3	Q6PBW3	Q6PBW3_DANRE	rps14	335290	diaPASEF	Cortex	2
Q6PBW3	Q6PBW3	Q6PBW3_DANRE	rps14	284737	diaPASEF	Cortex	3
Q6PBW3	Q6PBW3	Q6PBW3_DANRE	rps14	75137.8	diaPASEF	Nucleus	3
A0A8M3BDW6	A0A8M3BDW6	A0A8M3BDW6_DANRE	sptbn1	1.26175e+07	DIA	Nucleus	2
A0A8M3BDW6	A0A8M3BDW6	A0A8M3BDW6_DANRE	sptbn1	4.88893e+06	DIA	Cortex	1
A0A8M3BDW6	A0A8M3BDW6	A0A8M3BDW6_DANRE	sptbn1	4.37572e+06	DIA	Cortex	2
A0A8M3BDW6	A0A8M3BDW6	A0A8M3BDW6_DANRE	sptbn1	7.01969e+06	DIA	Cortex	3
A0A8M3BDW6	A0A8M3BDW6	A0A8M3BDW6_DANRE	sptbn1	7.74737e+06	DIA	Nucleus	1
A0A8M3BDW6	A0A8M3BDW6	A0A8M3BDW6_DANRE	sptbn1	5.33861e+06	DIA	Nucleus	3
A0A8M3BDW6	A0A8M3BDW6	A0A8M3BDW6_DANRE	sptbn1	279347	diaPASEF	Nucleus	2
A0A8M3BDW6	A0A8M3BDW6	A0A8M3BDW6_DANRE	sptbn1	134657	diaPASEF	Cortex	1
A0A8M3BDW6	A0A8M3BDW6	A0A8M3BDW6_DANRE	sptbn1	222410	diaPASEF	Nucleus	1
A0A8M3BDW6	A0A8M3BDW6	A0A8M3BDW6_DANRE	sptbn1	115071	diaPASEF	Cortex	2
A0A8M3BDW6	A0A8M3BDW6	A0A8M3BDW6_DANRE	sptbn1	174717	diaPASEF	Cortex	3
A0A8M3BDW6	A0A8M3BDW6	A0A8M3BDW6_DANRE	sptbn1	165189	diaPASEF	Nucleus	3
A0A8M3AS61	A0A8M3AS61	A0A8M3AS61_DANRE	si:dkey-224e22.2	7.23224e+06	DIA	Nucleus	2
A0A8M3AS61	A0A8M3AS61	A0A8M3AS61_DANRE	si:dkey-224e22.2	1.21075e+07	DIA	Cortex	1
A0A8M3AS61	A0A8M3AS61	A0A8M3AS61_DANRE	si:dkey-224e22.2	1.24964e+07	DIA	Cortex	2
A0A8M3AS61	A0A8M3AS61	A0A8M3AS61_DANRE	si:dkey-224e22.2	7.7366e+06	DIA	Cortex	3
A0A8M3AS61	A0A8M3AS61	A0A8M3AS61_DANRE	si:dkey-224e22.2	6.96068e+06	DIA	Nucleus	1
A0A8M3AS61	A0A8M3AS61	A0A8M3AS61_DANRE	si:dkey-224e22.2	9.45372e+06	DIA	Nucleus	3
A0A8M3AS61	A0A8M3AS61	A0A8M3AS61_DANRE	si:dkey-224e22.2	306917	diaPASEF	Nucleus	2
A0A8M3AS61	A0A8M3AS61	A0A8M3AS61_DANRE	si:dkey-224e22.2	355947	diaPASEF	Cortex	1
A0A8M3AS61	A0A8M3AS61	A0A8M3AS61_DANRE	si:dkey-224e22.2	368827	diaPASEF	Nucleus	1
A0A8M3AS61	A0A8M3AS61	A0A8M3AS61_DANRE	si:dkey-224e22.2	386690	diaPASEF	Cortex	2
A0A8M3AS61	A0A8M3AS61	A0A8M3AS61_DANRE	si:dkey-224e22.2	289679	diaPASEF	Cortex	3
A0A8M3AS61	A0A8M3AS61	A0A8M3AS61_DANRE	si:dkey-224e22.2	394897	diaPASEF	Nucleus	3
A0A8M9PQF2	A0A8M9PQF2	A0A8M9PQF2_DANRE	sptan1	5.58883e+07	DIA	Nucleus	2
A0A8M9PQF2	A0A8M9PQF2	A0A8M9PQF2_DANRE	sptan1	2.60196e+07	DIA	Cortex	1
A0A8M9PQF2	A0A8M9PQF2	A0A8M9PQF2_DANRE	sptan1	2.67284e+07	DIA	Cortex	2
A0A8M9PQF2	A0A8M9PQF2	A0A8M9PQF2_DANRE	sptan1	3.69076e+07	DIA	Cortex	3
A0A8M9PQF2	A0A8M9PQF2	A0A8M9PQF2_DANRE	sptan1	3.73774e+07	DIA	Nucleus	1
A0A8M9PQF2	A0A8M9PQF2	A0A8M9PQF2_DANRE	sptan1	3.20835e+07	DIA	Nucleus	3
A0A8M9PQF2	A0A8M9PQF2	A0A8M9PQF2_DANRE	sptan1	1.0604e+06	diaPASEF	Nucleus	2
A0A8M9PQF2	A0A8M9PQF2	A0A8M9PQF2_DANRE	sptan1	527922	diaPASEF	Cortex	1
A0A8M9PQF2	A0A8M9PQF2	A0A8M9PQF2_DANRE	sptan1	832855	diaPASEF	Nucleus	1
A0A8M9PQF2	A0A8M9PQF2	A0A8M9PQF2_DANRE	sptan1	532606	diaPASEF	Cortex	2
A0A8M9PQF2	A0A8M9PQF2	A0A8M9PQF2_DANRE	sptan1	700338	diaPASEF	Cortex	3
A0A8M9PQF2	A0A8M9PQF2	A0A8M9PQF2_DANRE	sptan1	732692	diaPASEF	Nucleus	3
A0A8M9PT53	A0A8M9PT53	A0A8M9PT53_DANRE	flna	1.09697e+07	DIA	Nucleus	2
A0A8M9PT53	A0A8M9PT53	A0A8M9PT53_DANRE	flna	1.00238e+07	DIA	Cortex	1
A0A8M9PT53	A0A8M9PT53	A0A8M9PT53_DANRE	flna	9.22605e+06	DIA	Cortex	2
A0A8M9PT53	A0A8M9PT53	A0A8M9PT53_DANRE	flna	1.02528e+07	DIA	Cortex	3
A0A8M9PT53	A0A8M9PT53	A0A8M9PT53_DANRE	flna	8.4276e+06	DIA	Nucleus	1
A0A8M9PT53	A0A8M9PT53	A0A8M9PT53_DANRE	flna	7.02554e+06	DIA	Nucleus	3
A0A8M9PT53	A0A8M9PT53	A0A8M9PT53_DANRE	flna	308855	diaPASEF	Nucleus	2
A0A8M9PT53	A0A8M9PT53	A0A8M9PT53_DANRE	flna	270773	diaPASEF	Cortex	1
A0A8M9PT53	A0A8M9PT53	A0A8M9PT53_DANRE	flna	251095	diaPASEF	Nucleus	1
A0A8M9PT53	A0A8M9PT53	A0A8M9PT53_DANRE	flna	242842	diaPASEF	Cortex	2
A0A8M9PT53	A0A8M9PT53	A0A8M9PT53_DANRE	flna	248705	diaPASEF	Cortex	3
A0A8M9PT53	A0A8M9PT53	A0A8M9PT53_DANRE	flna	190645	diaPASEF	Nucleus	3
A0A8M6YUC8	A0A8M6YUC8	A0A8M6YUC8_DANRE	prx	3.61631e+07	DIA	Nucleus	2
A0A8M6YUC8	A0A8M6YUC8	A0A8M6YUC8_DANRE	prx	NA	DIA	Cortex	1
A0A8M6YUC8	A0A8M6YUC8	A0A8M6YUC8_DANRE	prx	1.13483e+07	DIA	Cortex	2
A0A8M6YUC8	A0A8M6YUC8	A0A8M6YUC8_DANRE	prx	1.93617e+07	DIA	Cortex	3
A0A8M6YUC8	A0A8M6YUC8	A0A8M6YUC8_DANRE	prx	1.83502e+07	DIA	Nucleus	1
A0A8M6YUC8	A0A8M6YUC8	A0A8M6YUC8_DANRE	prx	1.95885e+07	DIA	Nucleus	3
A0A8M6YUC8	A0A8M6YUC8	A0A8M6YUC8_DANRE	prx	500600	diaPASEF	Nucleus	2
A0A8M6YUC8	A0A8M6YUC8	A0A8M6YUC8_DANRE	prx	69720	diaPASEF	Cortex	1
A0A8M6YUC8	A0A8M6YUC8	A0A8M6YUC8_DANRE	prx	310064	diaPASEF	Nucleus	1
A0A8M6YUC8	A0A8M6YUC8	A0A8M6YUC8_DANRE	prx	94178.3	diaPASEF	Cortex	2
A0A8M6YUC8	A0A8M6YUC8	A0A8M6YUC8_DANRE	prx	226394	diaPASEF	Cortex	3
A0A8M6YUC8	A0A8M6YUC8	A0A8M6YUC8_DANRE	prx	227827	diaPASEF	Nucleus	3
A0A8M2BGI7	A0A8M2BGI7	A0A8M2BGI7_DANRE	rnpep	1.79206e+06	DIA	Nucleus	2
A0A8M2BGI7	A0A8M2BGI7	A0A8M2BGI7_DANRE	rnpep	2.68354e+06	DIA	Cortex	1
A0A8M2BGI7	A0A8M2BGI7	A0A8M2BGI7_DANRE	rnpep	2.11266e+06	DIA	Cortex	2
A0A8M2BGI7	A0A8M2BGI7	A0A8M2BGI7_DANRE	rnpep	2.22293e+06	DIA	Cortex	3
A0A8M2BGI7	A0A8M2BGI7	A0A8M2BGI7_DANRE	rnpep	830570	DIA	Nucleus	1
A0A8M2BGI7	A0A8M2BGI7	A0A8M2BGI7_DANRE	rnpep	501159	DIA	Nucleus	3
A0A8M2BGI7	A0A8M2BGI7	A0A8M2BGI7_DANRE	rnpep	47991.9	diaPASEF	Nucleus	2
A0A8M2BGI7	A0A8M2BGI7	A0A8M2BGI7_DANRE	rnpep	50825.1	diaPASEF	Cortex	1
A0A8M2BGI7	A0A8M2BGI7	A0A8M2BGI7_DANRE	rnpep	37922	diaPASEF	Nucleus	1
A0A8M2BGI7	A0A8M2BGI7	A0A8M2BGI7_DANRE	rnpep	56377.4	diaPASEF	Cortex	2
A0A8M2BGI7	A0A8M2BGI7	A0A8M2BGI7_DANRE	rnpep	57805	diaPASEF	Cortex	3
A0A8M2BGI7	A0A8M2BGI7	A0A8M2BGI7_DANRE	rnpep	20637.4	diaPASEF	Nucleus	3
Q6IQI6	Q6IQI6	Q6IQI6_DANRE	rpl11	1.48399e+07	DIA	Nucleus	2
Q6IQI6	Q6IQI6	Q6IQI6_DANRE	rpl11	3.28884e+07	DIA	Cortex	1
Q6IQI6	Q6IQI6	Q6IQI6_DANRE	rpl11	2.96787e+07	DIA	Cortex	2
Q6IQI6	Q6IQI6	Q6IQI6_DANRE	rpl11	2.71551e+07	DIA	Cortex	3
Q6IQI6	Q6IQI6	Q6IQI6_DANRE	rpl11	1.37463e+07	DIA	Nucleus	1
Q6IQI6	Q6IQI6	Q6IQI6_DANRE	rpl11	5.5214e+06	DIA	Nucleus	3
Q6IQI6	Q6IQI6	Q6IQI6_DANRE	rpl11	235961	diaPASEF	Nucleus	2
Q6IQI6	Q6IQI6	Q6IQI6_DANRE	rpl11	493579	diaPASEF	Cortex	1
Q6IQI6	Q6IQI6	Q6IQI6_DANRE	rpl11	227020	diaPASEF	Nucleus	1
Q6IQI6	Q6IQI6	Q6IQI6_DANRE	rpl11	426141	diaPASEF	Cortex	2
Q6IQI6	Q6IQI6	Q6IQI6_DANRE	rpl11	365957	diaPASEF	Cortex	3
Q6IQI6	Q6IQI6	Q6IQI6_DANRE	rpl11	109030	diaPASEF	Nucleus	3
Q8AW07	Q8AW07	Q8AW07_DANRE	psmd12	952005	DIA	Nucleus	2
Q8AW07	Q8AW07	Q8AW07_DANRE	psmd12	3.88332e+06	DIA	Cortex	1
Q8AW07	Q8AW07	Q8AW07_DANRE	psmd12	2.76986e+06	DIA	Cortex	2
Q8AW07	Q8AW07	Q8AW07_DANRE	psmd12	1.34791e+06	DIA	Cortex	3
Q8AW07	Q8AW07	Q8AW07_DANRE	psmd12	503379	DIA	Nucleus	1
Q8AW07	Q8AW07	Q8AW07_DANRE	psmd12	NA	DIA	Nucleus	3
Q8AW07	Q8AW07	Q8AW07_DANRE	psmd12	83468.9	diaPASEF	Nucleus	2
Q8AW07	Q8AW07	Q8AW07_DANRE	psmd12	138679	diaPASEF	Cortex	1
Q8AW07	Q8AW07	Q8AW07_DANRE	psmd12	81693.7	diaPASEF	Nucleus	1
Q8AW07	Q8AW07	Q8AW07_DANRE	psmd12	116702	diaPASEF	Cortex	2
Q8AW07	Q8AW07	Q8AW07_DANRE	psmd12	108872	diaPASEF	Cortex	3
Q8AW07	Q8AW07	Q8AW07_DANRE	psmd12	59706.2	diaPASEF	Nucleus	3
A0A8M3B7A6	A0A8M3B7A6	A0A8M3B7A6_DANRE	man2c1	NA	DIA	Nucleus	2
A0A8M3B7A6	A0A8M3B7A6	A0A8M3B7A6_DANRE	man2c1	509723	DIA	Cortex	1
A0A8M3B7A6	A0A8M3B7A6	A0A8M3B7A6_DANRE	man2c1	NA	DIA	Cortex	2
A0A8M3B7A6	A0A8M3B7A6	A0A8M3B7A6_DANRE	man2c1	NA	DIA	Cortex	3
A0A8M3B7A6	A0A8M3B7A6	A0A8M3B7A6_DANRE	man2c1	NA	DIA	Nucleus	1
A0A8M3B7A6	A0A8M3B7A6	A0A8M3B7A6_DANRE	man2c1	NA	DIA	Nucleus	3
A0A8M3B7A6	A0A8M3B7A6	A0A8M3B7A6_DANRE	man2c1	5724.72	diaPASEF	Nucleus	2
A0A8M3B7A6	A0A8M3B7A6	A0A8M3B7A6_DANRE	man2c1	11860.8	diaPASEF	Cortex	1
A0A8M3B7A6	A0A8M3B7A6	A0A8M3B7A6_DANRE	man2c1	6960.2	diaPASEF	Nucleus	1
A0A8M3B7A6	A0A8M3B7A6	A0A8M3B7A6_DANRE	man2c1	12323	diaPASEF	Cortex	2
A0A8M3B7A6	A0A8M3B7A6	A0A8M3B7A6_DANRE	man2c1	9026.39	diaPASEF	Cortex	3
A0A8M3B7A6	A0A8M3B7A6	A0A8M3B7A6_DANRE	man2c1	5445.22	diaPASEF	Nucleus	3
Q9YHX5	Q9YHX5	Q9YHX5_DANRE	vim	3.47551e+08	DIA	Nucleus	2
Q9YHX5	Q9YHX5	Q9YHX5_DANRE	vim	5.71869e+07	DIA	Cortex	1
Q9YHX5	Q9YHX5	Q9YHX5_DANRE	vim	7.76438e+07	DIA	Cortex	2
Q9YHX5	Q9YHX5	Q9YHX5_DANRE	vim	1.46788e+08	DIA	Cortex	3
Q9YHX5	Q9YHX5	Q9YHX5_DANRE	vim	2.00599e+08	DIA	Nucleus	1
Q9YHX5	Q9YHX5	Q9YHX5_DANRE	vim	1.32108e+08	DIA	Nucleus	3
Q9YHX5	Q9YHX5	Q9YHX5_DANRE	vim	5.8741e+06	diaPASEF	Nucleus	2
Q9YHX5	Q9YHX5	Q9YHX5_DANRE	vim	1.2417e+06	diaPASEF	Cortex	1
Q9YHX5	Q9YHX5	Q9YHX5_DANRE	vim	4.27634e+06	diaPASEF	Nucleus	1
Q9YHX5	Q9YHX5	Q9YHX5_DANRE	vim	1.45232e+06	diaPASEF	Cortex	2
Q9YHX5	Q9YHX5	Q9YHX5_DANRE	vim	2.61281e+06	diaPASEF	Cortex	3
Q9YHX5	Q9YHX5	Q9YHX5_DANRE	vim	2.91595e+06	diaPASEF	Nucleus	3
Q6P102	Q6P102	Q6P102_DANRE	ywhabl	3.84486e+06	DIA	Nucleus	2
Q6P102	Q6P102	Q6P102_DANRE	ywhabl	2.95001e+07	DIA	Cortex	1
Q6P102	Q6P102	Q6P102_DANRE	ywhabl	3.75482e+07	DIA	Cortex	2
Q6P102	Q6P102	Q6P102_DANRE	ywhabl	2.35402e+07	DIA	Cortex	3
Q6P102	Q6P102	Q6P102_DANRE	ywhabl	NA	DIA	Nucleus	1
Q6P102	Q6P102	Q6P102_DANRE	ywhabl	NA	DIA	Nucleus	3
Q6P102	Q6P102	Q6P102_DANRE	ywhabl	148656	diaPASEF	Nucleus	2
Q6P102	Q6P102	Q6P102_DANRE	ywhabl	225653	diaPASEF	Cortex	1
Q6P102	Q6P102	Q6P102_DANRE	ywhabl	125085	diaPASEF	Nucleus	1
Q6P102	Q6P102	Q6P102_DANRE	ywhabl	259485	diaPASEF	Cortex	2
Q6P102	Q6P102	Q6P102_DANRE	ywhabl	154187	diaPASEF	Cortex	3
Q6P102	Q6P102	Q6P102_DANRE	ywhabl	86081.8	diaPASEF	Nucleus	3
A0A8M9QBS9	A0A8M9QBS9	A0A8M9QBS9_DANRE	palm2akap2	1.25175e+07	DIA	Nucleus	2
A0A8M9QBS9	A0A8M9QBS9	A0A8M9QBS9_DANRE	palm2akap2	2.75914e+06	DIA	Cortex	1
A0A8M9QBS9	A0A8M9QBS9	A0A8M9QBS9_DANRE	palm2akap2	4.39734e+06	DIA	Cortex	2
A0A8M9QBS9	A0A8M9QBS9	A0A8M9QBS9_DANRE	palm2akap2	8.54195e+06	DIA	Cortex	3
A0A8M9QBS9	A0A8M9QBS9	A0A8M9QBS9_DANRE	palm2akap2	8.29737e+06	DIA	Nucleus	1
A0A8M9QBS9	A0A8M9QBS9	A0A8M9QBS9_DANRE	palm2akap2	5.5706e+06	DIA	Nucleus	3
A0A8M9QBS9	A0A8M9QBS9	A0A8M9QBS9_DANRE	palm2akap2	256959	diaPASEF	Nucleus	2
A0A8M9QBS9	A0A8M9QBS9	A0A8M9QBS9_DANRE	palm2akap2	80666.8	diaPASEF	Cortex	1
A0A8M9QBS9	A0A8M9QBS9	A0A8M9QBS9_DANRE	palm2akap2	205781	diaPASEF	Nucleus	1
A0A8M9QBS9	A0A8M9QBS9	A0A8M9QBS9_DANRE	palm2akap2	104428	diaPASEF	Cortex	2
A0A8M9QBS9	A0A8M9QBS9	A0A8M9QBS9_DANRE	palm2akap2	171466	diaPASEF	Cortex	3
A0A8M9QBS9	A0A8M9QBS9	A0A8M9QBS9_DANRE	palm2akap2	122480	diaPASEF	Nucleus	3
Q6NZZ2	Q6NZZ2	Q6NZZ2_DANRE	arpc4	7.59712e+06	DIA	Nucleus	2
Q6NZZ2	Q6NZZ2	Q6NZZ2_DANRE	arpc4	5.58768e+06	DIA	Cortex	1
Q6NZZ2	Q6NZZ2	Q6NZZ2_DANRE	arpc4	5.06281e+06	DIA	Cortex	2
Q6NZZ2	Q6NZZ2	Q6NZZ2_DANRE	arpc4	4.57816e+06	DIA	Cortex	3
Q6NZZ2	Q6NZZ2	Q6NZZ2_DANRE	arpc4	5.22578e+06	DIA	Nucleus	1
Q6NZZ2	Q6NZZ2	Q6NZZ2_DANRE	arpc4	7.06495e+06	DIA	Nucleus	3
Q6NZZ2	Q6NZZ2	Q6NZZ2_DANRE	arpc4	178231	diaPASEF	Nucleus	2
Q6NZZ2	Q6NZZ2	Q6NZZ2_DANRE	arpc4	158383	diaPASEF	Cortex	1
Q6NZZ2	Q6NZZ2	Q6NZZ2_DANRE	arpc4	170366	diaPASEF	Nucleus	1
Q6NZZ2	Q6NZZ2	Q6NZZ2_DANRE	arpc4	149232	diaPASEF	Cortex	2
Q6NZZ2	Q6NZZ2	Q6NZZ2_DANRE	arpc4	153313	diaPASEF	Cortex	3
Q6NZZ2	Q6NZZ2	Q6NZZ2_DANRE	arpc4	192631	diaPASEF	Nucleus	3
E7F079	E7F079	E7F079_DANRE	hmox2b	1.73975e+06	DIA	Nucleus	2
E7F079	E7F079	E7F079_DANRE	hmox2b	NA	DIA	Cortex	1
E7F079	E7F079	E7F079_DANRE	hmox2b	1.10414e+06	DIA	Cortex	2
E7F079	E7F079	E7F079_DANRE	hmox2b	792181	DIA	Cortex	3
E7F079	E7F079	E7F079_DANRE	hmox2b	877726	DIA	Nucleus	1
E7F079	E7F079	E7F079_DANRE	hmox2b	945185	DIA	Nucleus	3
E7F079	E7F079	E7F079_DANRE	hmox2b	84372.5	diaPASEF	Nucleus	2
E7F079	E7F079	E7F079_DANRE	hmox2b	44555	diaPASEF	Cortex	1
E7F079	E7F079	E7F079_DANRE	hmox2b	66900.8	diaPASEF	Nucleus	1
E7F079	E7F079	E7F079_DANRE	hmox2b	49978	diaPASEF	Cortex	2
E7F079	E7F079	E7F079_DANRE	hmox2b	52105.4	diaPASEF	Cortex	3
E7F079	E7F079	E7F079_DANRE	hmox2b	74085.8	diaPASEF	Nucleus	3
A0A286YA92	A0A286YA92	A0A286YA92_DANRE	bfsp2	2.45079e+08	DIA	Nucleus	2
A0A286YA92	A0A286YA92	A0A286YA92_DANRE	bfsp2	5.84102e+07	DIA	Cortex	1
A0A286YA92	A0A286YA92	A0A286YA92_DANRE	bfsp2	8.4647e+07	DIA	Cortex	2
A0A286YA92	A0A286YA92	A0A286YA92_DANRE	bfsp2	1.65639e+08	DIA	Cortex	3
A0A286YA92	A0A286YA92	A0A286YA92_DANRE	bfsp2	2.13679e+08	DIA	Nucleus	1
A0A286YA92	A0A286YA92	A0A286YA92_DANRE	bfsp2	1.29516e+08	DIA	Nucleus	3
A0A286YA92	A0A286YA92	A0A286YA92_DANRE	bfsp2	4.31454e+06	diaPASEF	Nucleus	2
A0A286YA92	A0A286YA92	A0A286YA92_DANRE	bfsp2	1.04062e+06	diaPASEF	Cortex	1
A0A286YA92	A0A286YA92	A0A286YA92_DANRE	bfsp2	4.14102e+06	diaPASEF	Nucleus	1
A0A286YA92	A0A286YA92	A0A286YA92_DANRE	bfsp2	1.50672e+06	diaPASEF	Cortex	2
A0A286YA92	A0A286YA92	A0A286YA92_DANRE	bfsp2	2.61111e+06	diaPASEF	Cortex	3
A0A286YA92	A0A286YA92	A0A286YA92_DANRE	bfsp2	2.69142e+06	diaPASEF	Nucleus	3
A0A8M6YVR9	A0A8M6YVR9	A0A8M6YVR9_DANRE	gars1	NA	DIA	Nucleus	2
A0A8M6YVR9	A0A8M6YVR9	A0A8M6YVR9_DANRE	gars1	NA	DIA	Cortex	1
A0A8M6YVR9	A0A8M6YVR9	A0A8M6YVR9_DANRE	gars1	NA	DIA	Cortex	2
A0A8M6YVR9	A0A8M6YVR9	A0A8M6YVR9_DANRE	gars1	416204	DIA	Cortex	3
A0A8M6YVR9	A0A8M6YVR9	A0A8M6YVR9_DANRE	gars1	NA	DIA	Nucleus	1
A0A8M6YVR9	A0A8M6YVR9	A0A8M6YVR9_DANRE	gars1	NA	DIA	Nucleus	3
A0A8M6YVR9	A0A8M6YVR9	A0A8M6YVR9_DANRE	gars1	18937.6	diaPASEF	Nucleus	2
A0A8M6YVR9	A0A8M6YVR9	A0A8M6YVR9_DANRE	gars1	37197.3	diaPASEF	Cortex	1
A0A8M6YVR9	A0A8M6YVR9	A0A8M6YVR9_DANRE	gars1	20147.4	diaPASEF	Nucleus	1
A0A8M6YVR9	A0A8M6YVR9	A0A8M6YVR9_DANRE	gars1	30166.3	diaPASEF	Cortex	2
A0A8M6YVR9	A0A8M6YVR9	A0A8M6YVR9_DANRE	gars1	23739.3	diaPASEF	Cortex	3
A0A8M6YVR9	A0A8M6YVR9	A0A8M6YVR9_DANRE	gars1	19504.2	diaPASEF	Nucleus	3
Q6PBS2	Q6PBS2	Q6PBS2_DANRE	viml	8.95006e+07	DIA	Nucleus	2
Q6PBS2	Q6PBS2	Q6PBS2_DANRE	viml	1.29096e+07	DIA	Cortex	1
Q6PBS2	Q6PBS2	Q6PBS2_DANRE	viml	2.32936e+07	DIA	Cortex	2
Q6PBS2	Q6PBS2	Q6PBS2_DANRE	viml	3.19011e+07	DIA	Cortex	3
Q6PBS2	Q6PBS2	Q6PBS2_DANRE	viml	3.84485e+07	DIA	Nucleus	1
Q6PBS2	Q6PBS2	Q6PBS2_DANRE	viml	3.69001e+07	DIA	Nucleus	3
Q6PBS2	Q6PBS2	Q6PBS2_DANRE	viml	1.69584e+06	diaPASEF	Nucleus	2
Q6PBS2	Q6PBS2	Q6PBS2_DANRE	viml	311018	diaPASEF	Cortex	1
Q6PBS2	Q6PBS2	Q6PBS2_DANRE	viml	952199	diaPASEF	Nucleus	1
Q6PBS2	Q6PBS2	Q6PBS2_DANRE	viml	485812	diaPASEF	Cortex	2
Q6PBS2	Q6PBS2	Q6PBS2_DANRE	viml	671313	diaPASEF	Cortex	3
Q6PBS2	Q6PBS2	Q6PBS2_DANRE	viml	775829	diaPASEF	Nucleus	3
A0A8M2B2U8	A0A8M2B2U8	A0A8M2B2U8_DANRE	palm1a	3.32455e+06	DIA	Nucleus	2
A0A8M2B2U8	A0A8M2B2U8	A0A8M2B2U8_DANRE	palm1a	NA	DIA	Cortex	1
A0A8M2B2U8	A0A8M2B2U8	A0A8M2B2U8_DANRE	palm1a	NA	DIA	Cortex	2
A0A8M2B2U8	A0A8M2B2U8	A0A8M2B2U8_DANRE	palm1a	NA	DIA	Cortex	3
A0A8M2B2U8	A0A8M2B2U8	A0A8M2B2U8_DANRE	palm1a	3.09612e+06	DIA	Nucleus	1
A0A8M2B2U8	A0A8M2B2U8	A0A8M2B2U8_DANRE	palm1a	NA	DIA	Nucleus	3
A0A8M2B2U8	A0A8M2B2U8	A0A8M2B2U8_DANRE	palm1a	126960	diaPASEF	Nucleus	2
A0A8M2B2U8	A0A8M2B2U8	A0A8M2B2U8_DANRE	palm1a	20757.2	diaPASEF	Cortex	1
A0A8M2B2U8	A0A8M2B2U8	A0A8M2B2U8_DANRE	palm1a	93171.8	diaPASEF	Nucleus	1
A0A8M2B2U8	A0A8M2B2U8	A0A8M2B2U8_DANRE	palm1a	31893.9	diaPASEF	Cortex	2
A0A8M2B2U8	A0A8M2B2U8	A0A8M2B2U8_DANRE	palm1a	57834.9	diaPASEF	Cortex	3
A0A8M2B2U8	A0A8M2B2U8	A0A8M2B2U8_DANRE	palm1a	54888.1	diaPASEF	Nucleus	3
A0A8N7UVS8	A0A8N7UVS8	A0A8N7UVS8_DANRE	bfsp1	1.86733e+08	DIA	Nucleus	2
A0A8N7UVS8	A0A8N7UVS8	A0A8N7UVS8_DANRE	bfsp1	3.89541e+07	DIA	Cortex	1
A0A8N7UVS8	A0A8N7UVS8	A0A8N7UVS8_DANRE	bfsp1	6.69082e+07	DIA	Cortex	2
A0A8N7UVS8	A0A8N7UVS8	A0A8N7UVS8_DANRE	bfsp1	1.13048e+08	DIA	Cortex	3
A0A8N7UVS8	A0A8N7UVS8	A0A8N7UVS8_DANRE	bfsp1	1.48559e+08	DIA	Nucleus	1
A0A8N7UVS8	A0A8N7UVS8	A0A8N7UVS8_DANRE	bfsp1	9.51686e+07	DIA	Nucleus	3
A0A8N7UVS8	A0A8N7UVS8	A0A8N7UVS8_DANRE	bfsp1	2.66608e+06	diaPASEF	Nucleus	2
A0A8N7UVS8	A0A8N7UVS8	A0A8N7UVS8_DANRE	bfsp1	644822	diaPASEF	Cortex	1
A0A8N7UVS8	A0A8N7UVS8	A0A8N7UVS8_DANRE	bfsp1	2.32487e+06	diaPASEF	Nucleus	1
A0A8N7UVS8	A0A8N7UVS8	A0A8N7UVS8_DANRE	bfsp1	853561	diaPASEF	Cortex	2
A0A8N7UVS8	A0A8N7UVS8	A0A8N7UVS8_DANRE	bfsp1	1.5148e+06	diaPASEF	Cortex	3
A0A8N7UVS8	A0A8N7UVS8	A0A8N7UVS8_DANRE	bfsp1	1.59029e+06	diaPASEF	Nucleus	3
Q7ZU99	Q7ZU99;Q29RA2	TERA_DANRE	vcp	1.72268e+07	DIA	Nucleus	2
Q7ZU99	Q7ZU99;Q29RA2	TERA_DANRE	vcp	2.45449e+07	DIA	Cortex	1
Q7ZU99	Q7ZU99;Q29RA2	TERA_DANRE	vcp	2.21427e+07	DIA	Cortex	2
Q7ZU99	Q7ZU99;Q29RA2	TERA_DANRE	vcp	1.65491e+07	DIA	Cortex	3
Q7ZU99	Q7ZU99;Q29RA2	TERA_DANRE	vcp	1.78504e+07	DIA	Nucleus	1
Q7ZU99	Q7ZU99;Q29RA2	TERA_DANRE	vcp	3.01998e+07	DIA	Nucleus	3
Q7ZU99	Q7ZU99;Q29RA2	TERA_DANRE	vcp	462104	diaPASEF	Nucleus	2
Q7ZU99	Q7ZU99;Q29RA2	TERA_DANRE	vcp	777507	diaPASEF	Cortex	1
Q7ZU99	Q7ZU99;Q29RA2	TERA_DANRE	vcp	610990	diaPASEF	Nucleus	1
Q7ZU99	Q7ZU99;Q29RA2	TERA_DANRE	vcp	634858	diaPASEF	Cortex	2
Q7ZU99	Q7ZU99;Q29RA2	TERA_DANRE	vcp	514515	diaPASEF	Cortex	3
Q7ZU99	Q7ZU99;Q29RA2	TERA_DANRE	vcp	706998	diaPASEF	Nucleus	3
A0A8M9P366	A0A8M9P366	A0A8M9P366_DANRE	gsna	5.76735e+06	DIA	Nucleus	2
A0A8M9P366	A0A8M9P366	A0A8M9P366_DANRE	gsna	1.80604e+07	DIA	Cortex	1
A0A8M9P366	A0A8M9P366	A0A8M9P366_DANRE	gsna	9.70974e+06	DIA	Cortex	2
A0A8M9P366	A0A8M9P366	A0A8M9P366_DANRE	gsna	1.2361e+07	DIA	Cortex	3
A0A8M9P366	A0A8M9P366	A0A8M9P366_DANRE	gsna	6.08475e+06	DIA	Nucleus	1
A0A8M9P366	A0A8M9P366	A0A8M9P366_DANRE	gsna	2.40463e+06	DIA	Nucleus	3
A0A8M9P366	A0A8M9P366	A0A8M9P366_DANRE	gsna	108605	diaPASEF	Nucleus	2
A0A8M9P366	A0A8M9P366	A0A8M9P366_DANRE	gsna	319068	diaPASEF	Cortex	1
A0A8M9P366	A0A8M9P366	A0A8M9P366_DANRE	gsna	123555	diaPASEF	Nucleus	1
A0A8M9P366	A0A8M9P366	A0A8M9P366_DANRE	gsna	219427	diaPASEF	Cortex	2
A0A8M9P366	A0A8M9P366	A0A8M9P366_DANRE	gsna	202739	diaPASEF	Cortex	3
A0A8M9P366	A0A8M9P366	A0A8M9P366_DANRE	gsna	62176.2	diaPASEF	Nucleus	3
Q7ZWJ7	Q7ZWJ7	RL34_DANRE	rpl34	5.52493e+06	DIA	Nucleus	2
Q7ZWJ7	Q7ZWJ7	RL34_DANRE	rpl34	1.77422e+07	DIA	Cortex	1
Q7ZWJ7	Q7ZWJ7	RL34_DANRE	rpl34	1.74769e+07	DIA	Cortex	2
Q7ZWJ7	Q7ZWJ7	RL34_DANRE	rpl34	1.42281e+07	DIA	Cortex	3
Q7ZWJ7	Q7ZWJ7	RL34_DANRE	rpl34	NA	DIA	Nucleus	1
Q7ZWJ7	Q7ZWJ7	RL34_DANRE	rpl34	NA	DIA	Nucleus	3
Q7ZWJ7	Q7ZWJ7	RL34_DANRE	rpl34	74904.5	diaPASEF	Nucleus	2
Q7ZWJ7	Q7ZWJ7	RL34_DANRE	rpl34	205882	diaPASEF	Cortex	1
Q7ZWJ7	Q7ZWJ7	RL34_DANRE	rpl34	57543.5	diaPASEF	Nucleus	1
Q7ZWJ7	Q7ZWJ7	RL34_DANRE	rpl34	204927	diaPASEF	Cortex	2
Q7ZWJ7	Q7ZWJ7	RL34_DANRE	rpl34	184133	diaPASEF	Cortex	3
Q7ZWJ7	Q7ZWJ7	RL34_DANRE	rpl34	24372.6	diaPASEF	Nucleus	3
A0A8M1NSE3	A0A8M1NSE3	A0A8M1NSE3_DANRE	npepps	3.67929e+06	DIA	Nucleus	2
A0A8M1NSE3	A0A8M1NSE3	A0A8M1NSE3_DANRE	npepps	8.81657e+06	DIA	Cortex	1
A0A8M1NSE3	A0A8M1NSE3	A0A8M1NSE3_DANRE	npepps	7.58182e+06	DIA	Cortex	2
A0A8M1NSE3	A0A8M1NSE3	A0A8M1NSE3_DANRE	npepps	5.31692e+06	DIA	Cortex	3
A0A8M1NSE3	A0A8M1NSE3	A0A8M1NSE3_DANRE	npepps	2.95955e+06	DIA	Nucleus	1
A0A8M1NSE3	A0A8M1NSE3	A0A8M1NSE3_DANRE	npepps	2.68057e+06	DIA	Nucleus	3
A0A8M1NSE3	A0A8M1NSE3	A0A8M1NSE3_DANRE	npepps	129042	diaPASEF	Nucleus	2
A0A8M1NSE3	A0A8M1NSE3	A0A8M1NSE3_DANRE	npepps	239386	diaPASEF	Cortex	1
A0A8M1NSE3	A0A8M1NSE3	A0A8M1NSE3_DANRE	npepps	143810	diaPASEF	Nucleus	1
A0A8M1NSE3	A0A8M1NSE3	A0A8M1NSE3_DANRE	npepps	220975	diaPASEF	Cortex	2
A0A8M1NSE3	A0A8M1NSE3	A0A8M1NSE3_DANRE	npepps	188004	diaPASEF	Cortex	3
A0A8M1NSE3	A0A8M1NSE3	A0A8M1NSE3_DANRE	npepps	142626	diaPASEF	Nucleus	3
A0A8M9PNP6	A0A8M9PNP6	A0A8M9PNP6_DANRE	capn3a	1.48485e+07	DIA	Nucleus	2
A0A8M9PNP6	A0A8M9PNP6	A0A8M9PNP6_DANRE	capn3a	1.80455e+07	DIA	Cortex	1
A0A8M9PNP6	A0A8M9PNP6	A0A8M9PNP6_DANRE	capn3a	1.98819e+07	DIA	Cortex	2
A0A8M9PNP6	A0A8M9PNP6	A0A8M9PNP6_DANRE	capn3a	2.63062e+07	DIA	Cortex	3
A0A8M9PNP6	A0A8M9PNP6	A0A8M9PNP6_DANRE	capn3a	1.40993e+07	DIA	Nucleus	1
A0A8M9PNP6	A0A8M9PNP6	A0A8M9PNP6_DANRE	capn3a	2.40928e+07	DIA	Nucleus	3
A0A8M9PNP6	A0A8M9PNP6	A0A8M9PNP6_DANRE	capn3a	366341	diaPASEF	Nucleus	2
A0A8M9PNP6	A0A8M9PNP6	A0A8M9PNP6_DANRE	capn3a	409570	diaPASEF	Cortex	1
A0A8M9PNP6	A0A8M9PNP6	A0A8M9PNP6_DANRE	capn3a	432012	diaPASEF	Nucleus	1
A0A8M9PNP6	A0A8M9PNP6	A0A8M9PNP6_DANRE	capn3a	466045	diaPASEF	Cortex	2
A0A8M9PNP6	A0A8M9PNP6	A0A8M9PNP6_DANRE	capn3a	575266	diaPASEF	Cortex	3
A0A8M9PNP6	A0A8M9PNP6	A0A8M9PNP6_DANRE	capn3a	629799	diaPASEF	Nucleus	3
B0S6B9	B0S6B9	B0S6B9_DANRE	nrd1a	1.74289e+06	DIA	Nucleus	2
B0S6B9	B0S6B9	B0S6B9_DANRE	nrd1a	1.64949e+06	DIA	Cortex	1
B0S6B9	B0S6B9	B0S6B9_DANRE	nrd1a	1.80383e+06	DIA	Cortex	2
B0S6B9	B0S6B9	B0S6B9_DANRE	nrd1a	1.1433e+06	DIA	Cortex	3
B0S6B9	B0S6B9	B0S6B9_DANRE	nrd1a	665366	DIA	Nucleus	1
B0S6B9	B0S6B9	B0S6B9_DANRE	nrd1a	1.00755e+06	DIA	Nucleus	3
B0S6B9	B0S6B9	B0S6B9_DANRE	nrd1a	58757.4	diaPASEF	Nucleus	2
B0S6B9	B0S6B9	B0S6B9_DANRE	nrd1a	67060.2	diaPASEF	Cortex	1
B0S6B9	B0S6B9	B0S6B9_DANRE	nrd1a	58835.7	diaPASEF	Nucleus	1
B0S6B9	B0S6B9	B0S6B9_DANRE	nrd1a	76908.1	diaPASEF	Cortex	2
B0S6B9	B0S6B9	B0S6B9_DANRE	nrd1a	46216	diaPASEF	Cortex	3
B0S6B9	B0S6B9	B0S6B9_DANRE	nrd1a	66301.2	diaPASEF	Nucleus	3
Q45FX8	Q45FX8	Q45FX8_DANRE	crybgx	1.13076e+08	DIA	Nucleus	2
Q45FX8	Q45FX8	Q45FX8_DANRE	crybgx	3.15929e+07	DIA	Cortex	1
Q45FX8	Q45FX8	Q45FX8_DANRE	crybgx	4.27191e+07	DIA	Cortex	2
Q45FX8	Q45FX8	Q45FX8_DANRE	crybgx	7.21244e+07	DIA	Cortex	3
Q45FX8	Q45FX8	Q45FX8_DANRE	crybgx	9.1601e+07	DIA	Nucleus	1
Q45FX8	Q45FX8	Q45FX8_DANRE	crybgx	6.69599e+07	DIA	Nucleus	3
Q45FX8	Q45FX8	Q45FX8_DANRE	crybgx	1.96073e+06	diaPASEF	Nucleus	2
Q45FX8	Q45FX8	Q45FX8_DANRE	crybgx	575944	diaPASEF	Cortex	1
Q45FX8	Q45FX8	Q45FX8_DANRE	crybgx	1.87279e+06	diaPASEF	Nucleus	1
Q45FX8	Q45FX8	Q45FX8_DANRE	crybgx	867442	diaPASEF	Cortex	2
Q45FX8	Q45FX8	Q45FX8_DANRE	crybgx	1.26066e+06	diaPASEF	Cortex	3
Q45FX8	Q45FX8	Q45FX8_DANRE	crybgx	1.40458e+06	diaPASEF	Nucleus	3
Q9PV90	Q9PV90	RLA0_DANRE	rplp0	2.69828e+07	DIA	Nucleus	2
Q9PV90	Q9PV90	RLA0_DANRE	rplp0	3.75731e+07	DIA	Cortex	1
Q9PV90	Q9PV90	RLA0_DANRE	rplp0	3.74928e+07	DIA	Cortex	2
Q9PV90	Q9PV90	RLA0_DANRE	rplp0	3.62858e+07	DIA	Cortex	3
Q9PV90	Q9PV90	RLA0_DANRE	rplp0	2.68424e+07	DIA	Nucleus	1
Q9PV90	Q9PV90	RLA0_DANRE	rplp0	2.4935e+07	DIA	Nucleus	3
Q9PV90	Q9PV90	RLA0_DANRE	rplp0	282251	diaPASEF	Nucleus	2
Q9PV90	Q9PV90	RLA0_DANRE	rplp0	447577	diaPASEF	Cortex	1
Q9PV90	Q9PV90	RLA0_DANRE	rplp0	278391	diaPASEF	Nucleus	1
Q9PV90	Q9PV90	RLA0_DANRE	rplp0	428394	diaPASEF	Cortex	2
Q9PV90	Q9PV90	RLA0_DANRE	rplp0	328785	diaPASEF	Cortex	3
Q9PV90	Q9PV90	RLA0_DANRE	rplp0	189355	diaPASEF	Nucleus	3
A0A2R8RU89	A0A2R8RU89	A0A2R8RU89_DANRE	cst14b.2	3.9604e+06	DIA	Nucleus	2
A0A2R8RU89	A0A2R8RU89	A0A2R8RU89_DANRE	cst14b.2	3.24201e+07	DIA	Cortex	1
A0A2R8RU89	A0A2R8RU89	A0A2R8RU89_DANRE	cst14b.2	9.60292e+06	DIA	Cortex	2
A0A2R8RU89	A0A2R8RU89	A0A2R8RU89_DANRE	cst14b.2	2.58765e+06	DIA	Cortex	3
A0A2R8RU89	A0A2R8RU89	A0A2R8RU89_DANRE	cst14b.2	3.82916e+06	DIA	Nucleus	1
A0A2R8RU89	A0A2R8RU89	A0A2R8RU89_DANRE	cst14b.2	814274	DIA	Nucleus	3
A0A2R8RU89	A0A2R8RU89	A0A2R8RU89_DANRE	cst14b.2	185863	diaPASEF	Nucleus	2
A0A2R8RU89	A0A2R8RU89	A0A2R8RU89_DANRE	cst14b.2	984773	diaPASEF	Cortex	1
A0A2R8RU89	A0A2R8RU89	A0A2R8RU89_DANRE	cst14b.2	546794	diaPASEF	Nucleus	1
A0A2R8RU89	A0A2R8RU89	A0A2R8RU89_DANRE	cst14b.2	258996	diaPASEF	Cortex	2
A0A2R8RU89	A0A2R8RU89	A0A2R8RU89_DANRE	cst14b.2	147981	diaPASEF	Cortex	3
A0A2R8RU89	A0A2R8RU89	A0A2R8RU89_DANRE	cst14b.2	56148.7	diaPASEF	Nucleus	3
F1RCB6	Q6DHS1;Q4KMI7;Q7ZVF9;Q567E8;Q6IQL9;Q7ZVI7;F1RCB6;Q9I8V1	F1RCB6_DANRE	acte1	3.94796e+08	DIA	Nucleus	2
F1RCB6	Q6DHS1;Q4KMI7;Q7ZVF9;Q567E8;Q6IQL9;Q7ZVI7;F1RCB6;Q9I8V1	F1RCB6_DANRE	acte1	1.53719e+08	DIA	Cortex	1
F1RCB6	Q6DHS1;Q4KMI7;Q7ZVF9;Q567E8;Q6IQL9;Q7ZVI7;F1RCB6;Q9I8V1	F1RCB6_DANRE	acte1	1.53108e+08	DIA	Cortex	2
F1RCB6	Q6DHS1;Q4KMI7;Q7ZVF9;Q567E8;Q6IQL9;Q7ZVI7;F1RCB6;Q9I8V1	F1RCB6_DANRE	acte1	4.08391e+08	DIA	Cortex	3
F1RCB6	Q6DHS1;Q4KMI7;Q7ZVF9;Q567E8;Q6IQL9;Q7ZVI7;F1RCB6;Q9I8V1	F1RCB6_DANRE	acte1	2.47706e+08	DIA	Nucleus	1
F1RCB6	Q6DHS1;Q4KMI7;Q7ZVF9;Q567E8;Q6IQL9;Q7ZVI7;F1RCB6;Q9I8V1	F1RCB6_DANRE	acte1	1.96302e+08	DIA	Nucleus	3
F1RCB6	Q6DHS1;Q4KMI7;Q7ZVF9;Q567E8;Q6IQL9;Q7ZVI7;F1RCB6;Q9I8V1	F1RCB6_DANRE	acte1	8.07533e+06	diaPASEF	Nucleus	2
F1RCB6	Q6DHS1;Q4KMI7;Q7ZVF9;Q567E8;Q6IQL9;Q7ZVI7;F1RCB6;Q9I8V1	F1RCB6_DANRE	acte1	3.40996e+06	diaPASEF	Cortex	1
F1RCB6	Q6DHS1;Q4KMI7;Q7ZVF9;Q567E8;Q6IQL9;Q7ZVI7;F1RCB6;Q9I8V1	F1RCB6_DANRE	acte1	5.68085e+06	diaPASEF	Nucleus	1
F1RCB6	Q6DHS1;Q4KMI7;Q7ZVF9;Q567E8;Q6IQL9;Q7ZVI7;F1RCB6;Q9I8V1	F1RCB6_DANRE	acte1	3.66945e+06	diaPASEF	Cortex	2
F1RCB6	Q6DHS1;Q4KMI7;Q7ZVF9;Q567E8;Q6IQL9;Q7ZVI7;F1RCB6;Q9I8V1	F1RCB6_DANRE	acte1	6.67956e+06	diaPASEF	Cortex	3
F1RCB6	Q6DHS1;Q4KMI7;Q7ZVF9;Q567E8;Q6IQL9;Q7ZVI7;F1RCB6;Q9I8V1	F1RCB6_DANRE	acte1	4.89889e+06	diaPASEF	Nucleus	3
B3DK73	B3DK73	B3DK73_DANRE	si:dkey-222f8.3	NA	DIA	Nucleus	2
B3DK73	B3DK73	B3DK73_DANRE	si:dkey-222f8.3	370654	DIA	Cortex	1
B3DK73	B3DK73	B3DK73_DANRE	si:dkey-222f8.3	NA	DIA	Cortex	2
B3DK73	B3DK73	B3DK73_DANRE	si:dkey-222f8.3	NA	DIA	Cortex	3
B3DK73	B3DK73	B3DK73_DANRE	si:dkey-222f8.3	NA	DIA	Nucleus	1
B3DK73	B3DK73	B3DK73_DANRE	si:dkey-222f8.3	NA	DIA	Nucleus	3
B3DK73	B3DK73	B3DK73_DANRE	si:dkey-222f8.3	NA	diaPASEF	Nucleus	2
B3DK73	B3DK73	B3DK73_DANRE	si:dkey-222f8.3	21598.3	diaPASEF	Cortex	1
B3DK73	B3DK73	B3DK73_DANRE	si:dkey-222f8.3	NA	diaPASEF	Nucleus	1
B3DK73	B3DK73	B3DK73_DANRE	si:dkey-222f8.3	17179.5	diaPASEF	Cortex	2
B3DK73	B3DK73	B3DK73_DANRE	si:dkey-222f8.3	15177.9	diaPASEF	Cortex	3
B3DK73	B3DK73	B3DK73_DANRE	si:dkey-222f8.3	9666.76	diaPASEF	Nucleus	3
Q6DC18	Q6DC18	Q6DC18_DANRE	phpt1	3.97713e+06	DIA	Nucleus	2
Q6DC18	Q6DC18	Q6DC18_DANRE	phpt1	8.6773e+06	DIA	Cortex	1
Q6DC18	Q6DC18	Q6DC18_DANRE	phpt1	6.35661e+06	DIA	Cortex	2
Q6DC18	Q6DC18	Q6DC18_DANRE	phpt1	6.26645e+06	DIA	Cortex	3
Q6DC18	Q6DC18	Q6DC18_DANRE	phpt1	NA	DIA	Nucleus	1
Q6DC18	Q6DC18	Q6DC18_DANRE	phpt1	NA	DIA	Nucleus	3
Q6DC18	Q6DC18	Q6DC18_DANRE	phpt1	37298.1	diaPASEF	Nucleus	2
Q6DC18	Q6DC18	Q6DC18_DANRE	phpt1	63174.5	diaPASEF	Cortex	1
Q6DC18	Q6DC18	Q6DC18_DANRE	phpt1	34887.2	diaPASEF	Nucleus	1
Q6DC18	Q6DC18	Q6DC18_DANRE	phpt1	61793.6	diaPASEF	Cortex	2
Q6DC18	Q6DC18	Q6DC18_DANRE	phpt1	46741.8	diaPASEF	Cortex	3
Q6DC18	Q6DC18	Q6DC18_DANRE	phpt1	10407.7	diaPASEF	Nucleus	3
Q6PFT1	Q6PFT1	Q6PFT1_DANRE	fbp1a	NA	DIA	Nucleus	2
Q6PFT1	Q6PFT1	Q6PFT1_DANRE	fbp1a	3.45894e+06	DIA	Cortex	1
Q6PFT1	Q6PFT1	Q6PFT1_DANRE	fbp1a	3.42837e+06	DIA	Cortex	2
Q6PFT1	Q6PFT1	Q6PFT1_DANRE	fbp1a	9.99825e+06	DIA	Cortex	3
Q6PFT1	Q6PFT1	Q6PFT1_DANRE	fbp1a	NA	DIA	Nucleus	1
Q6PFT1	Q6PFT1	Q6PFT1_DANRE	fbp1a	8.31806e+06	DIA	Nucleus	3
Q6PFT1	Q6PFT1	Q6PFT1_DANRE	fbp1a	46888.7	diaPASEF	Nucleus	2
Q6PFT1	Q6PFT1	Q6PFT1_DANRE	fbp1a	78485.9	diaPASEF	Cortex	1
Q6PFT1	Q6PFT1	Q6PFT1_DANRE	fbp1a	48316.3	diaPASEF	Nucleus	1
Q6PFT1	Q6PFT1	Q6PFT1_DANRE	fbp1a	77562.4	diaPASEF	Cortex	2
Q6PFT1	Q6PFT1	Q6PFT1_DANRE	fbp1a	183366	diaPASEF	Cortex	3
Q6PFT1	Q6PFT1	Q6PFT1_DANRE	fbp1a	139041	diaPASEF	Nucleus	3
Q5XJ36	Q5XJ36	PARK7_DANRE	park7	6.01028e+06	DIA	Nucleus	2
Q5XJ36	Q5XJ36	PARK7_DANRE	park7	1.69039e+07	DIA	Cortex	1
Q5XJ36	Q5XJ36	PARK7_DANRE	park7	1.19868e+07	DIA	Cortex	2
Q5XJ36	Q5XJ36	PARK7_DANRE	park7	6.78315e+06	DIA	Cortex	3
Q5XJ36	Q5XJ36	PARK7_DANRE	park7	6.43599e+06	DIA	Nucleus	1
Q5XJ36	Q5XJ36	PARK7_DANRE	park7	5.52106e+06	DIA	Nucleus	3
Q5XJ36	Q5XJ36	PARK7_DANRE	park7	79865.4	diaPASEF	Nucleus	2
Q5XJ36	Q5XJ36	PARK7_DANRE	park7	158572	diaPASEF	Cortex	1
Q5XJ36	Q5XJ36	PARK7_DANRE	park7	75731.8	diaPASEF	Nucleus	1
Q5XJ36	Q5XJ36	PARK7_DANRE	park7	132214	diaPASEF	Cortex	2
Q5XJ36	Q5XJ36	PARK7_DANRE	park7	92764.3	diaPASEF	Cortex	3
Q5XJ36	Q5XJ36	PARK7_DANRE	park7	131228	diaPASEF	Nucleus	3
Q6P3J5	A0A8N7UVM4;Q6P3J5	EF2_DANRE	eef2b	2.48331e+07	DIA	Nucleus	2
Q6P3J5	A0A8N7UVM4;Q6P3J5	EF2_DANRE	eef2b	4.38723e+07	DIA	Cortex	1
Q6P3J5	A0A8N7UVM4;Q6P3J5	EF2_DANRE	eef2b	4.57858e+07	DIA	Cortex	2
Q6P3J5	A0A8N7UVM4;Q6P3J5	EF2_DANRE	eef2b	4.05768e+07	DIA	Cortex	3
Q6P3J5	A0A8N7UVM4;Q6P3J5	EF2_DANRE	eef2b	2.2152e+07	DIA	Nucleus	1
Q6P3J5	A0A8N7UVM4;Q6P3J5	EF2_DANRE	eef2b	1.42008e+07	DIA	Nucleus	3
Q6P3J5	A0A8N7UVM4;Q6P3J5	EF2_DANRE	eef2b	453029	diaPASEF	Nucleus	2
Q6P3J5	A0A8N7UVM4;Q6P3J5	EF2_DANRE	eef2b	761883	diaPASEF	Cortex	1
Q6P3J5	A0A8N7UVM4;Q6P3J5	EF2_DANRE	eef2b	495269	diaPASEF	Nucleus	1
Q6P3J5	A0A8N7UVM4;Q6P3J5	EF2_DANRE	eef2b	712668	diaPASEF	Cortex	2
Q6P3J5	A0A8N7UVM4;Q6P3J5	EF2_DANRE	eef2b	621580	diaPASEF	Cortex	3
Q6P3J5	A0A8N7UVM4;Q6P3J5	EF2_DANRE	eef2b	322102	diaPASEF	Nucleus	3
A0A8M1QUS6	A0A8M1QUS6	A0A8M1QUS6_DANRE	myh9b	NA	DIA	Nucleus	2
A0A8M1QUS6	A0A8M1QUS6	A0A8M1QUS6_DANRE	myh9b	1.18973e+06	DIA	Cortex	1
A0A8M1QUS6	A0A8M1QUS6	A0A8M1QUS6_DANRE	myh9b	1.22684e+06	DIA	Cortex	2
A0A8M1QUS6	A0A8M1QUS6	A0A8M1QUS6_DANRE	myh9b	NA	DIA	Cortex	3
A0A8M1QUS6	A0A8M1QUS6	A0A8M1QUS6_DANRE	myh9b	NA	DIA	Nucleus	1
A0A8M1QUS6	A0A8M1QUS6	A0A8M1QUS6_DANRE	myh9b	NA	DIA	Nucleus	3
A0A8M1QUS6	A0A8M1QUS6	A0A8M1QUS6_DANRE	myh9b	32573.2	diaPASEF	Nucleus	2
A0A8M1QUS6	A0A8M1QUS6	A0A8M1QUS6_DANRE	myh9b	57676.9	diaPASEF	Cortex	1
A0A8M1QUS6	A0A8M1QUS6	A0A8M1QUS6_DANRE	myh9b	24707.8	diaPASEF	Nucleus	1
A0A8M1QUS6	A0A8M1QUS6	A0A8M1QUS6_DANRE	myh9b	51317.8	diaPASEF	Cortex	2
A0A8M1QUS6	A0A8M1QUS6	A0A8M1QUS6_DANRE	myh9b	41028.4	diaPASEF	Cortex	3
A0A8M1QUS6	A0A8M1QUS6	A0A8M1QUS6_DANRE	myh9b	20486.6	diaPASEF	Nucleus	3
F1QU35	F1QU35	F1QU35_DANRE	psmd5	688600	DIA	Nucleus	2
F1QU35	F1QU35	F1QU35_DANRE	psmd5	1.86965e+06	DIA	Cortex	1
F1QU35	F1QU35	F1QU35_DANRE	psmd5	1.34587e+06	DIA	Cortex	2
F1QU35	F1QU35	F1QU35_DANRE	psmd5	NA	DIA	Cortex	3
F1QU35	F1QU35	F1QU35_DANRE	psmd5	NA	DIA	Nucleus	1
F1QU35	F1QU35	F1QU35_DANRE	psmd5	NA	DIA	Nucleus	3
F1QU35	F1QU35	F1QU35_DANRE	psmd5	32742.2	diaPASEF	Nucleus	2
F1QU35	F1QU35	F1QU35_DANRE	psmd5	69301	diaPASEF	Cortex	1
F1QU35	F1QU35	F1QU35_DANRE	psmd5	37474.8	diaPASEF	Nucleus	1
F1QU35	F1QU35	F1QU35_DANRE	psmd5	55267.9	diaPASEF	Cortex	2
F1QU35	F1QU35	F1QU35_DANRE	psmd5	38355	diaPASEF	Cortex	3
F1QU35	F1QU35	F1QU35_DANRE	psmd5	18586.6	diaPASEF	Nucleus	3
Q6DI20	Q6DI20	Q6DI20_DANRE	dpp3	3.10087e+06	DIA	Nucleus	2
Q6DI20	Q6DI20	Q6DI20_DANRE	dpp3	7.74283e+06	DIA	Cortex	1
Q6DI20	Q6DI20	Q6DI20_DANRE	dpp3	7.78263e+06	DIA	Cortex	2
Q6DI20	Q6DI20	Q6DI20_DANRE	dpp3	6.34493e+06	DIA	Cortex	3
Q6DI20	Q6DI20	Q6DI20_DANRE	dpp3	2.04016e+06	DIA	Nucleus	1
Q6DI20	Q6DI20	Q6DI20_DANRE	dpp3	970712	DIA	Nucleus	3
Q6DI20	Q6DI20	Q6DI20_DANRE	dpp3	115019	diaPASEF	Nucleus	2
Q6DI20	Q6DI20	Q6DI20_DANRE	dpp3	205773	diaPASEF	Cortex	1
Q6DI20	Q6DI20	Q6DI20_DANRE	dpp3	124259	diaPASEF	Nucleus	1
Q6DI20	Q6DI20	Q6DI20_DANRE	dpp3	188577	diaPASEF	Cortex	2
Q6DI20	Q6DI20	Q6DI20_DANRE	dpp3	162179	diaPASEF	Cortex	3
Q6DI20	Q6DI20	Q6DI20_DANRE	dpp3	133102	diaPASEF	Nucleus	3
Q32Q51	Q32Q51	Q32Q51_DANRE	rpl22	1.51888e+07	DIA	Nucleus	2
Q32Q51	Q32Q51	Q32Q51_DANRE	rpl22	NA	DIA	Cortex	1
Q32Q51	Q32Q51	Q32Q51_DANRE	rpl22	2.97761e+07	DIA	Cortex	2
Q32Q51	Q32Q51	Q32Q51_DANRE	rpl22	2.91675e+07	DIA	Cortex	3
Q32Q51	Q32Q51	Q32Q51_DANRE	rpl22	1.13147e+07	DIA	Nucleus	1
Q32Q51	Q32Q51	Q32Q51_DANRE	rpl22	5.7448e+06	DIA	Nucleus	3
Q32Q51	Q32Q51	Q32Q51_DANRE	rpl22	197002	diaPASEF	Nucleus	2
Q32Q51	Q32Q51	Q32Q51_DANRE	rpl22	456112	diaPASEF	Cortex	1
Q32Q51	Q32Q51	Q32Q51_DANRE	rpl22	219060	diaPASEF	Nucleus	1
Q32Q51	Q32Q51	Q32Q51_DANRE	rpl22	346002	diaPASEF	Cortex	2
Q32Q51	Q32Q51	Q32Q51_DANRE	rpl22	336957	diaPASEF	Cortex	3
Q32Q51	Q32Q51	Q32Q51_DANRE	rpl22	98603.6	diaPASEF	Nucleus	3
Q6P3L0	Q6P3L0	MVP_DANRE	mvp	NA	DIA	Nucleus	2
Q6P3L0	Q6P3L0	MVP_DANRE	mvp	2.99997e+07	DIA	Cortex	1
Q6P3L0	Q6P3L0	MVP_DANRE	mvp	9.10849e+06	DIA	Cortex	2
Q6P3L0	Q6P3L0	MVP_DANRE	mvp	1.35833e+07	DIA	Cortex	3
Q6P3L0	Q6P3L0	MVP_DANRE	mvp	1.68598e+07	DIA	Nucleus	1
Q6P3L0	Q6P3L0	MVP_DANRE	mvp	5.56462e+06	DIA	Nucleus	3
Q6P3L0	Q6P3L0	MVP_DANRE	mvp	119271	diaPASEF	Nucleus	2
Q6P3L0	Q6P3L0	MVP_DANRE	mvp	493829	diaPASEF	Cortex	1
Q6P3L0	Q6P3L0	MVP_DANRE	mvp	285622	diaPASEF	Nucleus	1
Q6P3L0	Q6P3L0	MVP_DANRE	mvp	175928	diaPASEF	Cortex	2
Q6P3L0	Q6P3L0	MVP_DANRE	mvp	248032	diaPASEF	Cortex	3
Q6P3L0	Q6P3L0	MVP_DANRE	mvp	166475	diaPASEF	Nucleus	3
Q6NUZ3	Q802X5;Q6NUZ3	Q6NUZ3_DANRE	syncrip	3.88886e+06	DIA	Nucleus	2
Q6NUZ3	Q802X5;Q6NUZ3	Q6NUZ3_DANRE	syncrip	5.31883e+06	DIA	Cortex	1
Q6NUZ3	Q802X5;Q6NUZ3	Q6NUZ3_DANRE	syncrip	5.76452e+06	DIA	Cortex	2
Q6NUZ3	Q802X5;Q6NUZ3	Q6NUZ3_DANRE	syncrip	5.56958e+06	DIA	Cortex	3
Q6NUZ3	Q802X5;Q6NUZ3	Q6NUZ3_DANRE	syncrip	2.09601e+06	DIA	Nucleus	1
Q6NUZ3	Q802X5;Q6NUZ3	Q6NUZ3_DANRE	syncrip	NA	DIA	Nucleus	3
Q6NUZ3	Q802X5;Q6NUZ3	Q6NUZ3_DANRE	syncrip	99261.5	diaPASEF	Nucleus	2
Q6NUZ3	Q802X5;Q6NUZ3	Q6NUZ3_DANRE	syncrip	118582	diaPASEF	Cortex	1
Q6NUZ3	Q802X5;Q6NUZ3	Q6NUZ3_DANRE	syncrip	80209.7	diaPASEF	Nucleus	1
Q6NUZ3	Q802X5;Q6NUZ3	Q6NUZ3_DANRE	syncrip	100757	diaPASEF	Cortex	2
Q6NUZ3	Q802X5;Q6NUZ3	Q6NUZ3_DANRE	syncrip	130621	diaPASEF	Cortex	3
Q6NUZ3	Q802X5;Q6NUZ3	Q6NUZ3_DANRE	syncrip	63198.8	diaPASEF	Nucleus	3
F1Q883	F1Q883	F1Q883_DANRE	pgd	1.10608e+07	DIA	Nucleus	2
F1Q883	F1Q883	F1Q883_DANRE	pgd	1.99804e+07	DIA	Cortex	1
F1Q883	F1Q883	F1Q883_DANRE	pgd	1.80565e+07	DIA	Cortex	2
F1Q883	F1Q883	F1Q883_DANRE	pgd	1.46354e+07	DIA	Cortex	3
F1Q883	F1Q883	F1Q883_DANRE	pgd	1.14008e+07	DIA	Nucleus	1
F1Q883	F1Q883	F1Q883_DANRE	pgd	8.28302e+06	DIA	Nucleus	3
F1Q883	F1Q883	F1Q883_DANRE	pgd	219386	diaPASEF	Nucleus	2
F1Q883	F1Q883	F1Q883_DANRE	pgd	432352	diaPASEF	Cortex	1
F1Q883	F1Q883	F1Q883_DANRE	pgd	233665	diaPASEF	Nucleus	1
F1Q883	F1Q883	F1Q883_DANRE	pgd	351073	diaPASEF	Cortex	2
F1Q883	F1Q883	F1Q883_DANRE	pgd	243491	diaPASEF	Cortex	3
F1Q883	F1Q883	F1Q883_DANRE	pgd	189372	diaPASEF	Nucleus	3
Q6NXB5	Q7ZTT4;Q5U3P5;Q6NXB5	Q6NXB5_DANRE	clic5b	6.90117e+06	DIA	Nucleus	2
Q6NXB5	Q7ZTT4;Q5U3P5;Q6NXB5	Q6NXB5_DANRE	clic5b	NA	DIA	Cortex	1
Q6NXB5	Q7ZTT4;Q5U3P5;Q6NXB5	Q6NXB5_DANRE	clic5b	NA	DIA	Cortex	2
Q6NXB5	Q7ZTT4;Q5U3P5;Q6NXB5	Q6NXB5_DANRE	clic5b	2.24237e+07	DIA	Cortex	3
Q6NXB5	Q7ZTT4;Q5U3P5;Q6NXB5	Q6NXB5_DANRE	clic5b	9.90808e+06	DIA	Nucleus	1
Q6NXB5	Q7ZTT4;Q5U3P5;Q6NXB5	Q6NXB5_DANRE	clic5b	8.12015e+06	DIA	Nucleus	3
Q6NXB5	Q7ZTT4;Q5U3P5;Q6NXB5	Q6NXB5_DANRE	clic5b	314441	diaPASEF	Nucleus	2
Q6NXB5	Q7ZTT4;Q5U3P5;Q6NXB5	Q6NXB5_DANRE	clic5b	187829	diaPASEF	Cortex	1
Q6NXB5	Q7ZTT4;Q5U3P5;Q6NXB5	Q6NXB5_DANRE	clic5b	251708	diaPASEF	Nucleus	1
Q6NXB5	Q7ZTT4;Q5U3P5;Q6NXB5	Q6NXB5_DANRE	clic5b	163952	diaPASEF	Cortex	2
Q6NXB5	Q7ZTT4;Q5U3P5;Q6NXB5	Q6NXB5_DANRE	clic5b	241834	diaPASEF	Cortex	3
Q6NXB5	Q7ZTT4;Q5U3P5;Q6NXB5	Q6NXB5_DANRE	clic5b	148885	diaPASEF	Nucleus	3
Q6PH57	Q803H5;Q6PH57;A0A8M9NZA4	GBB1_DANRE	gnb1	1.11623e+07	DIA	Nucleus	2
Q6PH57	Q803H5;Q6PH57;A0A8M9NZA4	GBB1_DANRE	gnb1	NA	DIA	Cortex	1
Q6PH57	Q803H5;Q6PH57;A0A8M9NZA4	GBB1_DANRE	gnb1	4.27567e+06	DIA	Cortex	2
Q6PH57	Q803H5;Q6PH57;A0A8M9NZA4	GBB1_DANRE	gnb1	4.68443e+06	DIA	Cortex	3
Q6PH57	Q803H5;Q6PH57;A0A8M9NZA4	GBB1_DANRE	gnb1	9.26353e+06	DIA	Nucleus	1
Q6PH57	Q803H5;Q6PH57;A0A8M9NZA4	GBB1_DANRE	gnb1	6.03079e+06	DIA	Nucleus	3
Q6PH57	Q803H5;Q6PH57;A0A8M9NZA4	GBB1_DANRE	gnb1	282361	diaPASEF	Nucleus	2
Q6PH57	Q803H5;Q6PH57;A0A8M9NZA4	GBB1_DANRE	gnb1	78770.4	diaPASEF	Cortex	1
Q6PH57	Q803H5;Q6PH57;A0A8M9NZA4	GBB1_DANRE	gnb1	253227	diaPASEF	Nucleus	1
Q6PH57	Q803H5;Q6PH57;A0A8M9NZA4	GBB1_DANRE	gnb1	94233.5	diaPASEF	Cortex	2
Q6PH57	Q803H5;Q6PH57;A0A8M9NZA4	GBB1_DANRE	gnb1	146134	diaPASEF	Cortex	3
Q6PH57	Q803H5;Q6PH57;A0A8M9NZA4	GBB1_DANRE	gnb1	171295	diaPASEF	Nucleus	3
Q6PBZ1	Q6PBZ1	Q6PBZ1_DANRE	rpl7a	NA	DIA	Nucleus	2
Q6PBZ1	Q6PBZ1	Q6PBZ1_DANRE	rpl7a	3.55376e+06	DIA	Cortex	1
Q6PBZ1	Q6PBZ1	Q6PBZ1_DANRE	rpl7a	4.05976e+06	DIA	Cortex	2
Q6PBZ1	Q6PBZ1	Q6PBZ1_DANRE	rpl7a	NA	DIA	Cortex	3
Q6PBZ1	Q6PBZ1	Q6PBZ1_DANRE	rpl7a	NA	DIA	Nucleus	1
Q6PBZ1	Q6PBZ1	Q6PBZ1_DANRE	rpl7a	NA	DIA	Nucleus	3
Q6PBZ1	Q6PBZ1	Q6PBZ1_DANRE	rpl7a	46183.5	diaPASEF	Nucleus	2
Q6PBZ1	Q6PBZ1	Q6PBZ1_DANRE	rpl7a	123715	diaPASEF	Cortex	1
Q6PBZ1	Q6PBZ1	Q6PBZ1_DANRE	rpl7a	46149.8	diaPASEF	Nucleus	1
Q6PBZ1	Q6PBZ1	Q6PBZ1_DANRE	rpl7a	128220	diaPASEF	Cortex	2
Q6PBZ1	Q6PBZ1	Q6PBZ1_DANRE	rpl7a	114548	diaPASEF	Cortex	3
Q6PBZ1	Q6PBZ1	Q6PBZ1_DANRE	rpl7a	28225.6	diaPASEF	Nucleus	3
A0A8M6Z2M1	A0A8M6Z2M1	A0A8M6Z2M1_DANRE	gsr	1.94413e+06	DIA	Nucleus	2
A0A8M6Z2M1	A0A8M6Z2M1	A0A8M6Z2M1_DANRE	gsr	1.12323e+06	DIA	Cortex	1
A0A8M6Z2M1	A0A8M6Z2M1	A0A8M6Z2M1_DANRE	gsr	1.81885e+06	DIA	Cortex	2
A0A8M6Z2M1	A0A8M6Z2M1	A0A8M6Z2M1_DANRE	gsr	542074	DIA	Cortex	3
A0A8M6Z2M1	A0A8M6Z2M1	A0A8M6Z2M1_DANRE	gsr	2.22994e+06	DIA	Nucleus	1
A0A8M6Z2M1	A0A8M6Z2M1	A0A8M6Z2M1_DANRE	gsr	3.90362e+06	DIA	Nucleus	3
A0A8M6Z2M1	A0A8M6Z2M1	A0A8M6Z2M1_DANRE	gsr	54551.6	diaPASEF	Nucleus	2
A0A8M6Z2M1	A0A8M6Z2M1	A0A8M6Z2M1_DANRE	gsr	35949.5	diaPASEF	Cortex	1
A0A8M6Z2M1	A0A8M6Z2M1	A0A8M6Z2M1_DANRE	gsr	59118.3	diaPASEF	Nucleus	1
A0A8M6Z2M1	A0A8M6Z2M1	A0A8M6Z2M1_DANRE	gsr	40381.8	diaPASEF	Cortex	2
A0A8M6Z2M1	A0A8M6Z2M1	A0A8M6Z2M1_DANRE	gsr	31883	diaPASEF	Cortex	3
A0A8M6Z2M1	A0A8M6Z2M1	A0A8M6Z2M1_DANRE	gsr	107560	diaPASEF	Nucleus	3
Q1JPZ8	Q7T313;A0A0R4IZT6;Q6NSN6;Q1JPZ8;Q7ZVR3	Q1JPZ8_DANRE	ppp1cb	NA	DIA	Nucleus	2
Q1JPZ8	Q7T313;A0A0R4IZT6;Q6NSN6;Q1JPZ8;Q7ZVR3	Q1JPZ8_DANRE	ppp1cb	2.27671e+06	DIA	Cortex	1
Q1JPZ8	Q7T313;A0A0R4IZT6;Q6NSN6;Q1JPZ8;Q7ZVR3	Q1JPZ8_DANRE	ppp1cb	NA	DIA	Cortex	2
Q1JPZ8	Q7T313;A0A0R4IZT6;Q6NSN6;Q1JPZ8;Q7ZVR3	Q1JPZ8_DANRE	ppp1cb	NA	DIA	Cortex	3
Q1JPZ8	Q7T313;A0A0R4IZT6;Q6NSN6;Q1JPZ8;Q7ZVR3	Q1JPZ8_DANRE	ppp1cb	NA	DIA	Nucleus	1
Q1JPZ8	Q7T313;A0A0R4IZT6;Q6NSN6;Q1JPZ8;Q7ZVR3	Q1JPZ8_DANRE	ppp1cb	NA	DIA	Nucleus	3
Q1JPZ8	Q7T313;A0A0R4IZT6;Q6NSN6;Q1JPZ8;Q7ZVR3	Q1JPZ8_DANRE	ppp1cb	48382.5	diaPASEF	Nucleus	2
Q1JPZ8	Q7T313;A0A0R4IZT6;Q6NSN6;Q1JPZ8;Q7ZVR3	Q1JPZ8_DANRE	ppp1cb	45484.1	diaPASEF	Cortex	1
Q1JPZ8	Q7T313;A0A0R4IZT6;Q6NSN6;Q1JPZ8;Q7ZVR3	Q1JPZ8_DANRE	ppp1cb	39890.9	diaPASEF	Nucleus	1
Q1JPZ8	Q7T313;A0A0R4IZT6;Q6NSN6;Q1JPZ8;Q7ZVR3	Q1JPZ8_DANRE	ppp1cb	45229.7	diaPASEF	Cortex	2
Q1JPZ8	Q7T313;A0A0R4IZT6;Q6NSN6;Q1JPZ8;Q7ZVR3	Q1JPZ8_DANRE	ppp1cb	45716	diaPASEF	Cortex	3
Q1JPZ8	Q7T313;A0A0R4IZT6;Q6NSN6;Q1JPZ8;Q7ZVR3	Q1JPZ8_DANRE	ppp1cb	30783.1	diaPASEF	Nucleus	3
A0A0R4IJT8	A0A0R4IJT8	A0A0R4IJT8_DANRE	cct8	2.84021e+06	DIA	Nucleus	2
A0A0R4IJT8	A0A0R4IJT8	A0A0R4IJT8_DANRE	cct8	2.64896e+06	DIA	Cortex	1
A0A0R4IJT8	A0A0R4IJT8	A0A0R4IJT8_DANRE	cct8	2.91433e+06	DIA	Cortex	2
A0A0R4IJT8	A0A0R4IJT8	A0A0R4IJT8_DANRE	cct8	3.09439e+06	DIA	Cortex	3
A0A0R4IJT8	A0A0R4IJT8	A0A0R4IJT8_DANRE	cct8	1.36927e+06	DIA	Nucleus	1
A0A0R4IJT8	A0A0R4IJT8	A0A0R4IJT8_DANRE	cct8	1.787e+06	DIA	Nucleus	3
A0A0R4IJT8	A0A0R4IJT8	A0A0R4IJT8_DANRE	cct8	82399.2	diaPASEF	Nucleus	2
A0A0R4IJT8	A0A0R4IJT8	A0A0R4IJT8_DANRE	cct8	116483	diaPASEF	Cortex	1
A0A0R4IJT8	A0A0R4IJT8	A0A0R4IJT8_DANRE	cct8	83696.4	diaPASEF	Nucleus	1
A0A0R4IJT8	A0A0R4IJT8	A0A0R4IJT8_DANRE	cct8	112638	diaPASEF	Cortex	2
A0A0R4IJT8	A0A0R4IJT8	A0A0R4IJT8_DANRE	cct8	105022	diaPASEF	Cortex	3
A0A0R4IJT8	A0A0R4IJT8	A0A0R4IJT8_DANRE	cct8	61413	diaPASEF	Nucleus	3
A0A8M2B9C5	A0A0R4ID68;A0A8M3B3J9;Q66HV8;A0A8M2B9C5	A0A8M2B9C5_DANRE	pfkpa	NA	DIA	Nucleus	2
A0A8M2B9C5	A0A0R4ID68;A0A8M3B3J9;Q66HV8;A0A8M2B9C5	A0A8M2B9C5_DANRE	pfkpa	4.65483e+06	DIA	Cortex	1
A0A8M2B9C5	A0A0R4ID68;A0A8M3B3J9;Q66HV8;A0A8M2B9C5	A0A8M2B9C5_DANRE	pfkpa	3.64935e+06	DIA	Cortex	2
A0A8M2B9C5	A0A0R4ID68;A0A8M3B3J9;Q66HV8;A0A8M2B9C5	A0A8M2B9C5_DANRE	pfkpa	NA	DIA	Cortex	3
A0A8M2B9C5	A0A0R4ID68;A0A8M3B3J9;Q66HV8;A0A8M2B9C5	A0A8M2B9C5_DANRE	pfkpa	NA	DIA	Nucleus	1
A0A8M2B9C5	A0A0R4ID68;A0A8M3B3J9;Q66HV8;A0A8M2B9C5	A0A8M2B9C5_DANRE	pfkpa	NA	DIA	Nucleus	3
A0A8M2B9C5	A0A0R4ID68;A0A8M3B3J9;Q66HV8;A0A8M2B9C5	A0A8M2B9C5_DANRE	pfkpa	55303.4	diaPASEF	Nucleus	2
A0A8M2B9C5	A0A0R4ID68;A0A8M3B3J9;Q66HV8;A0A8M2B9C5	A0A8M2B9C5_DANRE	pfkpa	116832	diaPASEF	Cortex	1
A0A8M2B9C5	A0A0R4ID68;A0A8M3B3J9;Q66HV8;A0A8M2B9C5	A0A8M2B9C5_DANRE	pfkpa	42550.9	diaPASEF	Nucleus	1
A0A8M2B9C5	A0A0R4ID68;A0A8M3B3J9;Q66HV8;A0A8M2B9C5	A0A8M2B9C5_DANRE	pfkpa	104900	diaPASEF	Cortex	2
A0A8M2B9C5	A0A0R4ID68;A0A8M3B3J9;Q66HV8;A0A8M2B9C5	A0A8M2B9C5_DANRE	pfkpa	91073.6	diaPASEF	Cortex	3
A0A8M2B9C5	A0A0R4ID68;A0A8M3B3J9;Q66HV8;A0A8M2B9C5	A0A8M2B9C5_DANRE	pfkpa	52117.1	diaPASEF	Nucleus	3
Q5U369	Q5U369	Q5U369_DANRE	anxa3b	1.17945e+07	DIA	Nucleus	2
Q5U369	Q5U369	Q5U369_DANRE	anxa3b	2.30673e+07	DIA	Cortex	1
Q5U369	Q5U369	Q5U369_DANRE	anxa3b	1.84901e+07	DIA	Cortex	2
Q5U369	Q5U369	Q5U369_DANRE	anxa3b	1.86018e+07	DIA	Cortex	3
Q5U369	Q5U369	Q5U369_DANRE	anxa3b	1.07508e+07	DIA	Nucleus	1
Q5U369	Q5U369	Q5U369_DANRE	anxa3b	5.36453e+06	DIA	Nucleus	3
Q5U369	Q5U369	Q5U369_DANRE	anxa3b	221583	diaPASEF	Nucleus	2
Q5U369	Q5U369	Q5U369_DANRE	anxa3b	471335	diaPASEF	Cortex	1
Q5U369	Q5U369	Q5U369_DANRE	anxa3b	255073	diaPASEF	Nucleus	1
Q5U369	Q5U369	Q5U369_DANRE	anxa3b	389739	diaPASEF	Cortex	2
Q5U369	Q5U369	Q5U369_DANRE	anxa3b	352735	diaPASEF	Cortex	3
Q5U369	Q5U369	Q5U369_DANRE	anxa3b	163052	diaPASEF	Nucleus	3
Q4VBR7	Q4VBR7	Q4VBR7_DANRE	nmt1a	754332	DIA	Nucleus	2
Q4VBR7	Q4VBR7	Q4VBR7_DANRE	nmt1a	2.21395e+06	DIA	Cortex	1
Q4VBR7	Q4VBR7	Q4VBR7_DANRE	nmt1a	1.54055e+06	DIA	Cortex	2
Q4VBR7	Q4VBR7	Q4VBR7_DANRE	nmt1a	2.15483e+06	DIA	Cortex	3
Q4VBR7	Q4VBR7	Q4VBR7_DANRE	nmt1a	NA	DIA	Nucleus	1
Q4VBR7	Q4VBR7	Q4VBR7_DANRE	nmt1a	NA	DIA	Nucleus	3
Q4VBR7	Q4VBR7	Q4VBR7_DANRE	nmt1a	69879.3	diaPASEF	Nucleus	2
Q4VBR7	Q4VBR7	Q4VBR7_DANRE	nmt1a	86405.6	diaPASEF	Cortex	1
Q4VBR7	Q4VBR7	Q4VBR7_DANRE	nmt1a	46971.2	diaPASEF	Nucleus	1
Q4VBR7	Q4VBR7	Q4VBR7_DANRE	nmt1a	79104.9	diaPASEF	Cortex	2
Q4VBR7	Q4VBR7	Q4VBR7_DANRE	nmt1a	82578.5	diaPASEF	Cortex	3
Q4VBR7	Q4VBR7	Q4VBR7_DANRE	nmt1a	65150.5	diaPASEF	Nucleus	3
Q6DGM0	Q6DGM0	Q6DGM0_DANRE	rpl35a	2.61278e+06	DIA	Nucleus	2
Q6DGM0	Q6DGM0	Q6DGM0_DANRE	rpl35a	9.50001e+06	DIA	Cortex	1
Q6DGM0	Q6DGM0	Q6DGM0_DANRE	rpl35a	5.79482e+06	DIA	Cortex	2
Q6DGM0	Q6DGM0	Q6DGM0_DANRE	rpl35a	4.61772e+06	DIA	Cortex	3
Q6DGM0	Q6DGM0	Q6DGM0_DANRE	rpl35a	2.61442e+06	DIA	Nucleus	1
Q6DGM0	Q6DGM0	Q6DGM0_DANRE	rpl35a	NA	DIA	Nucleus	3
Q6DGM0	Q6DGM0	Q6DGM0_DANRE	rpl35a	217932	diaPASEF	Nucleus	2
Q6DGM0	Q6DGM0	Q6DGM0_DANRE	rpl35a	453337	diaPASEF	Cortex	1
Q6DGM0	Q6DGM0	Q6DGM0_DANRE	rpl35a	194182	diaPASEF	Nucleus	1
Q6DGM0	Q6DGM0	Q6DGM0_DANRE	rpl35a	406968	diaPASEF	Cortex	2
Q6DGM0	Q6DGM0	Q6DGM0_DANRE	rpl35a	371077	diaPASEF	Cortex	3
Q6DGM0	Q6DGM0	Q6DGM0_DANRE	rpl35a	98039.7	diaPASEF	Nucleus	3
Q1JPZ2	Q6IQU1;Q1JPZ2	Q1JPZ2_DANRE	akr1b1.2	NA	DIA	Nucleus	2
Q1JPZ2	Q6IQU1;Q1JPZ2	Q1JPZ2_DANRE	akr1b1.2	NA	DIA	Cortex	1
Q1JPZ2	Q6IQU1;Q1JPZ2	Q1JPZ2_DANRE	akr1b1.2	2.06566e+06	DIA	Cortex	2
Q1JPZ2	Q6IQU1;Q1JPZ2	Q1JPZ2_DANRE	akr1b1.2	NA	DIA	Cortex	3
Q1JPZ2	Q6IQU1;Q1JPZ2	Q1JPZ2_DANRE	akr1b1.2	NA	DIA	Nucleus	1
Q1JPZ2	Q6IQU1;Q1JPZ2	Q1JPZ2_DANRE	akr1b1.2	NA	DIA	Nucleus	3
Q1JPZ2	Q6IQU1;Q1JPZ2	Q1JPZ2_DANRE	akr1b1.2	34678.4	diaPASEF	Nucleus	2
Q1JPZ2	Q6IQU1;Q1JPZ2	Q1JPZ2_DANRE	akr1b1.2	56196.1	diaPASEF	Cortex	1
Q1JPZ2	Q6IQU1;Q1JPZ2	Q1JPZ2_DANRE	akr1b1.2	33579	diaPASEF	Nucleus	1
Q1JPZ2	Q6IQU1;Q1JPZ2	Q1JPZ2_DANRE	akr1b1.2	61368.3	diaPASEF	Cortex	2
Q1JPZ2	Q6IQU1;Q1JPZ2	Q1JPZ2_DANRE	akr1b1.2	36692.4	diaPASEF	Cortex	3
Q1JPZ2	Q6IQU1;Q1JPZ2	Q1JPZ2_DANRE	akr1b1.2	30652.1	diaPASEF	Nucleus	3
Q5XTN4	Q5XTN4	Q5XTN4_DANRE	crygm6	3061995780	DIA	Nucleus	2
Q5XTN4	Q5XTN4	Q5XTN4_DANRE	crygm6	5440931576	DIA	Cortex	1
Q5XTN4	Q5XTN4	Q5XTN4_DANRE	crygm6	4604448637	DIA	Cortex	2
Q5XTN4	Q5XTN4	Q5XTN4_DANRE	crygm6	4414127491	DIA	Cortex	3
Q5XTN4	Q5XTN4	Q5XTN4_DANRE	crygm6	2818403268	DIA	Nucleus	1
Q5XTN4	Q5XTN4	Q5XTN4_DANRE	crygm6	3897187011	DIA	Nucleus	3
Q5XTN4	Q5XTN4	Q5XTN4_DANRE	crygm6	3.87167e+07	diaPASEF	Nucleus	2
Q5XTN4	Q5XTN4	Q5XTN4_DANRE	crygm6	3.97972e+07	diaPASEF	Cortex	1
Q5XTN4	Q5XTN4	Q5XTN4_DANRE	crygm6	4.5509e+07	diaPASEF	Nucleus	1
Q5XTN4	Q5XTN4	Q5XTN4_DANRE	crygm6	4.29428e+07	diaPASEF	Cortex	2
Q5XTN4	Q5XTN4	Q5XTN4_DANRE	crygm6	4.93638e+07	diaPASEF	Cortex	3
Q5XTN4	Q5XTN4	Q5XTN4_DANRE	crygm6	4.92718e+07	diaPASEF	Nucleus	3
Q6TGV6	Q6TGV6	Q6TGV6_DANRE	psma5	7.41406e+06	DIA	Nucleus	2
Q6TGV6	Q6TGV6	Q6TGV6_DANRE	psma5	5.96503e+06	DIA	Cortex	1
Q6TGV6	Q6TGV6	Q6TGV6_DANRE	psma5	5.55438e+06	DIA	Cortex	2
Q6TGV6	Q6TGV6	Q6TGV6_DANRE	psma5	4.79956e+06	DIA	Cortex	3
Q6TGV6	Q6TGV6	Q6TGV6_DANRE	psma5	7.3451e+06	DIA	Nucleus	1
Q6TGV6	Q6TGV6	Q6TGV6_DANRE	psma5	5.84618e+06	DIA	Nucleus	3
Q6TGV6	Q6TGV6	Q6TGV6_DANRE	psma5	175519	diaPASEF	Nucleus	2
Q6TGV6	Q6TGV6	Q6TGV6_DANRE	psma5	220622	diaPASEF	Cortex	1
Q6TGV6	Q6TGV6	Q6TGV6_DANRE	psma5	191002	diaPASEF	Nucleus	1
Q6TGV6	Q6TGV6	Q6TGV6_DANRE	psma5	202120	diaPASEF	Cortex	2
Q6TGV6	Q6TGV6	Q6TGV6_DANRE	psma5	158554	diaPASEF	Cortex	3
Q6TGV6	Q6TGV6	Q6TGV6_DANRE	psma5	167465	diaPASEF	Nucleus	3
Q6PBW6	Q6PBW6	Q6PBW6_DANRE	cct2	918495	DIA	Nucleus	2
Q6PBW6	Q6PBW6	Q6PBW6_DANRE	cct2	1.32814e+06	DIA	Cortex	1
Q6PBW6	Q6PBW6	Q6PBW6_DANRE	cct2	1.9024e+06	DIA	Cortex	2
Q6PBW6	Q6PBW6	Q6PBW6_DANRE	cct2	1.77473e+06	DIA	Cortex	3
Q6PBW6	Q6PBW6	Q6PBW6_DANRE	cct2	696183	DIA	Nucleus	1
Q6PBW6	Q6PBW6	Q6PBW6_DANRE	cct2	NA	DIA	Nucleus	3
Q6PBW6	Q6PBW6	Q6PBW6_DANRE	cct2	73770.1	diaPASEF	Nucleus	2
Q6PBW6	Q6PBW6	Q6PBW6_DANRE	cct2	82501.6	diaPASEF	Cortex	1
Q6PBW6	Q6PBW6	Q6PBW6_DANRE	cct2	66183	diaPASEF	Nucleus	1
Q6PBW6	Q6PBW6	Q6PBW6_DANRE	cct2	87802.2	diaPASEF	Cortex	2
Q6PBW6	Q6PBW6	Q6PBW6_DANRE	cct2	78026.2	diaPASEF	Cortex	3
Q6PBW6	Q6PBW6	Q6PBW6_DANRE	cct2	52753.1	diaPASEF	Nucleus	3
Q66I80	Q66I80	Q66I80_DANRE	fabp4a	8.75355e+08	DIA	Nucleus	2
Q66I80	Q66I80	Q66I80_DANRE	fabp4a	1084025083	DIA	Cortex	1
Q66I80	Q66I80	Q66I80_DANRE	fabp4a	1183512104	DIA	Cortex	2
Q66I80	Q66I80	Q66I80_DANRE	fabp4a	629310264	DIA	Cortex	3
Q66I80	Q66I80	Q66I80_DANRE	fabp4a	5.28266e+08	DIA	Nucleus	1
Q66I80	Q66I80	Q66I80_DANRE	fabp4a	1.29213e+08	DIA	Nucleus	3
Q66I80	Q66I80	Q66I80_DANRE	fabp4a	1.11706e+07	diaPASEF	Nucleus	2
Q66I80	Q66I80	Q66I80_DANRE	fabp4a	1.45048e+07	diaPASEF	Cortex	1
Q66I80	Q66I80	Q66I80_DANRE	fabp4a	9.42889e+06	diaPASEF	Nucleus	1
Q66I80	Q66I80	Q66I80_DANRE	fabp4a	1.38184e+07	diaPASEF	Cortex	2
Q66I80	Q66I80	Q66I80_DANRE	fabp4a	9.48533e+06	diaPASEF	Cortex	3
Q66I80	Q66I80	Q66I80_DANRE	fabp4a	2.20834e+06	diaPASEF	Nucleus	3
Q6PHG3	Q6PHG3	Q6PHG3_DANRE	anxa13	7.05095e+06	DIA	Nucleus	2
Q6PHG3	Q6PHG3	Q6PHG3_DANRE	anxa13	1.86281e+07	DIA	Cortex	1
Q6PHG3	Q6PHG3	Q6PHG3_DANRE	anxa13	1.1973e+07	DIA	Cortex	2
Q6PHG3	Q6PHG3	Q6PHG3_DANRE	anxa13	8.90257e+06	DIA	Cortex	3
Q6PHG3	Q6PHG3	Q6PHG3_DANRE	anxa13	6.18825e+06	DIA	Nucleus	1
Q6PHG3	Q6PHG3	Q6PHG3_DANRE	anxa13	3.81298e+06	DIA	Nucleus	3
Q6PHG3	Q6PHG3	Q6PHG3_DANRE	anxa13	229822	diaPASEF	Nucleus	2
Q6PHG3	Q6PHG3	Q6PHG3_DANRE	anxa13	569991	diaPASEF	Cortex	1
Q6PHG3	Q6PHG3	Q6PHG3_DANRE	anxa13	216674	diaPASEF	Nucleus	1
Q6PHG3	Q6PHG3	Q6PHG3_DANRE	anxa13	477906	diaPASEF	Cortex	2
Q6PHG3	Q6PHG3	Q6PHG3_DANRE	anxa13	333393	diaPASEF	Cortex	3
Q6PHG3	Q6PHG3	Q6PHG3_DANRE	anxa13	170661	diaPASEF	Nucleus	3
F1R166	F1R166	F1R166_DANRE	eif4a2	7.9735e+06	DIA	Nucleus	2
F1R166	F1R166	F1R166_DANRE	eif4a2	1.2871e+07	DIA	Cortex	1
F1R166	F1R166	F1R166_DANRE	eif4a2	1.15835e+07	DIA	Cortex	2
F1R166	F1R166	F1R166_DANRE	eif4a2	13167101	DIA	Cortex	3
F1R166	F1R166	F1R166_DANRE	eif4a2	9.53654e+06	DIA	Nucleus	1
F1R166	F1R166	F1R166_DANRE	eif4a2	3.9298e+06	DIA	Nucleus	3
F1R166	F1R166	F1R166_DANRE	eif4a2	198214	diaPASEF	Nucleus	2
F1R166	F1R166	F1R166_DANRE	eif4a2	294195	diaPASEF	Cortex	1
F1R166	F1R166	F1R166_DANRE	eif4a2	196347	diaPASEF	Nucleus	1
F1R166	F1R166	F1R166_DANRE	eif4a2	247468	diaPASEF	Cortex	2
F1R166	F1R166	F1R166_DANRE	eif4a2	245385	diaPASEF	Cortex	3
F1R166	F1R166	F1R166_DANRE	eif4a2	141208	diaPASEF	Nucleus	3
F1R4Z8	F1R4Z8	F1R4Z8_DANRE	gstal	1.90093e+07	DIA	Nucleus	2
F1R4Z8	F1R4Z8	F1R4Z8_DANRE	gstal	3.92049e+07	DIA	Cortex	1
F1R4Z8	F1R4Z8	F1R4Z8_DANRE	gstal	3.2287e+07	DIA	Cortex	2
F1R4Z8	F1R4Z8	F1R4Z8_DANRE	gstal	3.86418e+07	DIA	Cortex	3
F1R4Z8	F1R4Z8	F1R4Z8_DANRE	gstal	1.72866e+07	DIA	Nucleus	1
F1R4Z8	F1R4Z8	F1R4Z8_DANRE	gstal	8.51436e+06	DIA	Nucleus	3
F1R4Z8	F1R4Z8	F1R4Z8_DANRE	gstal	410889	diaPASEF	Nucleus	2
F1R4Z8	F1R4Z8	F1R4Z8_DANRE	gstal	917380	diaPASEF	Cortex	1
F1R4Z8	F1R4Z8	F1R4Z8_DANRE	gstal	418288	diaPASEF	Nucleus	1
F1R4Z8	F1R4Z8	F1R4Z8_DANRE	gstal	770373	diaPASEF	Cortex	2
F1R4Z8	F1R4Z8	F1R4Z8_DANRE	gstal	634410	diaPASEF	Cortex	3
F1R4Z8	F1R4Z8	F1R4Z8_DANRE	gstal	229744	diaPASEF	Nucleus	3
Q802C9	Q802C9;Q7ZU67	Q802C9_DANRE	eif4a1a	NA	DIA	Nucleus	2
Q802C9	Q802C9;Q7ZU67	Q802C9_DANRE	eif4a1a	2.29548e+06	DIA	Cortex	1
Q802C9	Q802C9;Q7ZU67	Q802C9_DANRE	eif4a1a	2.89252e+06	DIA	Cortex	2
Q802C9	Q802C9;Q7ZU67	Q802C9_DANRE	eif4a1a	1.80498e+06	DIA	Cortex	3
Q802C9	Q802C9;Q7ZU67	Q802C9_DANRE	eif4a1a	1.9844e+06	DIA	Nucleus	1
Q802C9	Q802C9;Q7ZU67	Q802C9_DANRE	eif4a1a	NA	DIA	Nucleus	3
Q802C9	Q802C9;Q7ZU67	Q802C9_DANRE	eif4a1a	79137.8	diaPASEF	Nucleus	2
Q802C9	Q802C9;Q7ZU67	Q802C9_DANRE	eif4a1a	101457	diaPASEF	Cortex	1
Q802C9	Q802C9;Q7ZU67	Q802C9_DANRE	eif4a1a	82135.4	diaPASEF	Nucleus	1
Q802C9	Q802C9;Q7ZU67	Q802C9_DANRE	eif4a1a	99983.9	diaPASEF	Cortex	2
Q802C9	Q802C9;Q7ZU67	Q802C9_DANRE	eif4a1a	90145.7	diaPASEF	Cortex	3
Q802C9	Q802C9;Q7ZU67	Q802C9_DANRE	eif4a1a	43043.4	diaPASEF	Nucleus	3
Q6DGK1	Q6DGK1	Q6DGK1_DANRE	arl1	NA	DIA	Nucleus	2
Q6DGK1	Q6DGK1	Q6DGK1_DANRE	arl1	NA	DIA	Cortex	1
Q6DGK1	Q6DGK1	Q6DGK1_DANRE	arl1	NA	DIA	Cortex	2
Q6DGK1	Q6DGK1	Q6DGK1_DANRE	arl1	NA	DIA	Cortex	3
Q6DGK1	Q6DGK1	Q6DGK1_DANRE	arl1	NA	DIA	Nucleus	1
Q6DGK1	Q6DGK1	Q6DGK1_DANRE	arl1	508333	DIA	Nucleus	3
Q6DGK1	Q6DGK1	Q6DGK1_DANRE	arl1	27156.5	diaPASEF	Nucleus	2
Q6DGK1	Q6DGK1	Q6DGK1_DANRE	arl1	11837.6	diaPASEF	Cortex	1
Q6DGK1	Q6DGK1	Q6DGK1_DANRE	arl1	21698.5	diaPASEF	Nucleus	1
Q6DGK1	Q6DGK1	Q6DGK1_DANRE	arl1	15665.9	diaPASEF	Cortex	2
Q6DGK1	Q6DGK1	Q6DGK1_DANRE	arl1	11195.7	diaPASEF	Cortex	3
Q6DGK1	Q6DGK1	Q6DGK1_DANRE	arl1	21480.7	diaPASEF	Nucleus	3
Q6DGY8	Q6DGY8;Q7SXN6	Q6DGY8_DANRE	psma6b	6.55795e+06	DIA	Nucleus	2
Q6DGY8	Q6DGY8;Q7SXN6	Q6DGY8_DANRE	psma6b	6.06129e+06	DIA	Cortex	1
Q6DGY8	Q6DGY8;Q7SXN6	Q6DGY8_DANRE	psma6b	5.89802e+06	DIA	Cortex	2
Q6DGY8	Q6DGY8;Q7SXN6	Q6DGY8_DANRE	psma6b	4.30531e+06	DIA	Cortex	3
Q6DGY8	Q6DGY8;Q7SXN6	Q6DGY8_DANRE	psma6b	4.8278e+06	DIA	Nucleus	1
Q6DGY8	Q6DGY8;Q7SXN6	Q6DGY8_DANRE	psma6b	4.82177e+06	DIA	Nucleus	3
Q6DGY8	Q6DGY8;Q7SXN6	Q6DGY8_DANRE	psma6b	172867	diaPASEF	Nucleus	2
Q6DGY8	Q6DGY8;Q7SXN6	Q6DGY8_DANRE	psma6b	196357	diaPASEF	Cortex	1
Q6DGY8	Q6DGY8;Q7SXN6	Q6DGY8_DANRE	psma6b	188458	diaPASEF	Nucleus	1
Q6DGY8	Q6DGY8;Q7SXN6	Q6DGY8_DANRE	psma6b	199120	diaPASEF	Cortex	2
Q6DGY8	Q6DGY8;Q7SXN6	Q6DGY8_DANRE	psma6b	155022	diaPASEF	Cortex	3
Q6DGY8	Q6DGY8;Q7SXN6	Q6DGY8_DANRE	psma6b	160610	diaPASEF	Nucleus	3
E7F8S4	E7F8S4	E7F8S4_DANRE	tkta	1.33714e+07	DIA	Nucleus	2
E7F8S4	E7F8S4	E7F8S4_DANRE	tkta	2.52586e+07	DIA	Cortex	1
E7F8S4	E7F8S4	E7F8S4_DANRE	tkta	2.51186e+07	DIA	Cortex	2
E7F8S4	E7F8S4	E7F8S4_DANRE	tkta	2.08679e+07	DIA	Cortex	3
E7F8S4	E7F8S4	E7F8S4_DANRE	tkta	1.31467e+07	DIA	Nucleus	1
E7F8S4	E7F8S4	E7F8S4_DANRE	tkta	1.0717e+07	DIA	Nucleus	3
E7F8S4	E7F8S4	E7F8S4_DANRE	tkta	299217	diaPASEF	Nucleus	2
E7F8S4	E7F8S4	E7F8S4_DANRE	tkta	724502	diaPASEF	Cortex	1
E7F8S4	E7F8S4	E7F8S4_DANRE	tkta	329607	diaPASEF	Nucleus	1
E7F8S4	E7F8S4	E7F8S4_DANRE	tkta	693839	diaPASEF	Cortex	2
E7F8S4	E7F8S4	E7F8S4_DANRE	tkta	464100	diaPASEF	Cortex	3
E7F8S4	E7F8S4	E7F8S4_DANRE	tkta	383675	diaPASEF	Nucleus	3
Q6PHI8	Q6PHI8	Q6PHI8_DANRE	tktb	1.67511e+07	DIA	Nucleus	2
Q6PHI8	Q6PHI8	Q6PHI8_DANRE	tktb	2.41157e+07	DIA	Cortex	1
Q6PHI8	Q6PHI8	Q6PHI8_DANRE	tktb	2.08684e+07	DIA	Cortex	2
Q6PHI8	Q6PHI8	Q6PHI8_DANRE	tktb	1.57404e+07	DIA	Cortex	3
Q6PHI8	Q6PHI8	Q6PHI8_DANRE	tktb	1.56613e+07	DIA	Nucleus	1
Q6PHI8	Q6PHI8	Q6PHI8_DANRE	tktb	1.83838e+07	DIA	Nucleus	3
Q6PHI8	Q6PHI8	Q6PHI8_DANRE	tktb	299139	diaPASEF	Nucleus	2
Q6PHI8	Q6PHI8	Q6PHI8_DANRE	tktb	360357	diaPASEF	Cortex	1
Q6PHI8	Q6PHI8	Q6PHI8_DANRE	tktb	311027	diaPASEF	Nucleus	1
Q6PHI8	Q6PHI8	Q6PHI8_DANRE	tktb	368251	diaPASEF	Cortex	2
Q6PHI8	Q6PHI8	Q6PHI8_DANRE	tktb	251194	diaPASEF	Cortex	3
Q6PHI8	Q6PHI8	Q6PHI8_DANRE	tktb	372689	diaPASEF	Nucleus	3
Q6PCR7	Q6PCR7	EIF3A_DANRE	eif3a	1.73293e+06	DIA	Nucleus	2
Q6PCR7	Q6PCR7	EIF3A_DANRE	eif3a	3.57965e+06	DIA	Cortex	1
Q6PCR7	Q6PCR7	EIF3A_DANRE	eif3a	3.07856e+06	DIA	Cortex	2
Q6PCR7	Q6PCR7	EIF3A_DANRE	eif3a	2.53579e+06	DIA	Cortex	3
Q6PCR7	Q6PCR7	EIF3A_DANRE	eif3a	1.21673e+06	DIA	Nucleus	1
Q6PCR7	Q6PCR7	EIF3A_DANRE	eif3a	297622	DIA	Nucleus	3
Q6PCR7	Q6PCR7	EIF3A_DANRE	eif3a	54235.8	diaPASEF	Nucleus	2
Q6PCR7	Q6PCR7	EIF3A_DANRE	eif3a	95474.8	diaPASEF	Cortex	1
Q6PCR7	Q6PCR7	EIF3A_DANRE	eif3a	50448.2	diaPASEF	Nucleus	1
Q6PCR7	Q6PCR7	EIF3A_DANRE	eif3a	82065.9	diaPASEF	Cortex	2
Q6PCR7	Q6PCR7	EIF3A_DANRE	eif3a	84069.9	diaPASEF	Cortex	3
Q6PCR7	Q6PCR7	EIF3A_DANRE	eif3a	27924.6	diaPASEF	Nucleus	3
A0A286Y8V0	A0A286Y8V0	A0A286Y8V0_DANRE	lctlb	3.60857e+07	DIA	Nucleus	2
A0A286Y8V0	A0A286Y8V0	A0A286Y8V0_DANRE	lctlb	5.60824e+06	DIA	Cortex	1
A0A286Y8V0	A0A286Y8V0	A0A286Y8V0_DANRE	lctlb	8.58121e+06	DIA	Cortex	2
A0A286Y8V0	A0A286Y8V0	A0A286Y8V0_DANRE	lctlb	1.82157e+07	DIA	Cortex	3
A0A286Y8V0	A0A286Y8V0	A0A286Y8V0_DANRE	lctlb	2.49702e+07	DIA	Nucleus	1
A0A286Y8V0	A0A286Y8V0	A0A286Y8V0_DANRE	lctlb	2.56342e+07	DIA	Nucleus	3
A0A286Y8V0	A0A286Y8V0	A0A286Y8V0_DANRE	lctlb	1.24453e+06	diaPASEF	Nucleus	2
A0A286Y8V0	A0A286Y8V0	A0A286Y8V0_DANRE	lctlb	203066	diaPASEF	Cortex	1
A0A286Y8V0	A0A286Y8V0	A0A286Y8V0_DANRE	lctlb	1.01843e+06	diaPASEF	Nucleus	1
A0A286Y8V0	A0A286Y8V0	A0A286Y8V0_DANRE	lctlb	259107	diaPASEF	Cortex	2
A0A286Y8V0	A0A286Y8V0	A0A286Y8V0_DANRE	lctlb	682431	diaPASEF	Cortex	3
A0A286Y8V0	A0A286Y8V0	A0A286Y8V0_DANRE	lctlb	800295	diaPASEF	Nucleus	3
Q6NX98	Q6NX98	Q6NX98_DANRE	st13	1.21797e+07	DIA	Nucleus	2
Q6NX98	Q6NX98	Q6NX98_DANRE	st13	1.95056e+07	DIA	Cortex	1
Q6NX98	Q6NX98	Q6NX98_DANRE	st13	1.54399e+07	DIA	Cortex	2
Q6NX98	Q6NX98	Q6NX98_DANRE	st13	1.75443e+07	DIA	Cortex	3
Q6NX98	Q6NX98	Q6NX98_DANRE	st13	7.44156e+06	DIA	Nucleus	1
Q6NX98	Q6NX98	Q6NX98_DANRE	st13	5.48692e+06	DIA	Nucleus	3
Q6NX98	Q6NX98	Q6NX98_DANRE	st13	158087	diaPASEF	Nucleus	2
Q6NX98	Q6NX98	Q6NX98_DANRE	st13	254187	diaPASEF	Cortex	1
Q6NX98	Q6NX98	Q6NX98_DANRE	st13	140530	diaPASEF	Nucleus	1
Q6NX98	Q6NX98	Q6NX98_DANRE	st13	224958	diaPASEF	Cortex	2
Q6NX98	Q6NX98	Q6NX98_DANRE	st13	214516	diaPASEF	Cortex	3
Q6NX98	Q6NX98	Q6NX98_DANRE	st13	75492.9	diaPASEF	Nucleus	3
Q7ZVB2	Q7ZVB2;A0A8M9QDI6	A9A1A_DANRE	aldh9a1a	1.28229e+07	DIA	Nucleus	2
Q7ZVB2	Q7ZVB2;A0A8M9QDI6	A9A1A_DANRE	aldh9a1a	1.84864e+07	DIA	Cortex	1
Q7ZVB2	Q7ZVB2;A0A8M9QDI6	A9A1A_DANRE	aldh9a1a	2.33198e+07	DIA	Cortex	2
Q7ZVB2	Q7ZVB2;A0A8M9QDI6	A9A1A_DANRE	aldh9a1a	1.99274e+07	DIA	Cortex	3
Q7ZVB2	Q7ZVB2;A0A8M9QDI6	A9A1A_DANRE	aldh9a1a	1.20846e+07	DIA	Nucleus	1
Q7ZVB2	Q7ZVB2;A0A8M9QDI6	A9A1A_DANRE	aldh9a1a	8.89768e+06	DIA	Nucleus	3
Q7ZVB2	Q7ZVB2;A0A8M9QDI6	A9A1A_DANRE	aldh9a1a	214505	diaPASEF	Nucleus	2
Q7ZVB2	Q7ZVB2;A0A8M9QDI6	A9A1A_DANRE	aldh9a1a	416543	diaPASEF	Cortex	1
Q7ZVB2	Q7ZVB2;A0A8M9QDI6	A9A1A_DANRE	aldh9a1a	241730	diaPASEF	Nucleus	1
Q7ZVB2	Q7ZVB2;A0A8M9QDI6	A9A1A_DANRE	aldh9a1a	379585	diaPASEF	Cortex	2
Q7ZVB2	Q7ZVB2;A0A8M9QDI6	A9A1A_DANRE	aldh9a1a	290282	diaPASEF	Cortex	3
Q7ZVB2	Q7ZVB2;A0A8M9QDI6	A9A1A_DANRE	aldh9a1a	190020	diaPASEF	Nucleus	3
Q8JGR4	Q8JGR4	RL24_DANRE	rpl24	8.76308e+06	DIA	Nucleus	2
Q8JGR4	Q8JGR4	RL24_DANRE	rpl24	1.88094e+07	DIA	Cortex	1
Q8JGR4	Q8JGR4	RL24_DANRE	rpl24	1.4929e+07	DIA	Cortex	2
Q8JGR4	Q8JGR4	RL24_DANRE	rpl24	1.10057e+07	DIA	Cortex	3
Q8JGR4	Q8JGR4	RL24_DANRE	rpl24	4.5885e+06	DIA	Nucleus	1
Q8JGR4	Q8JGR4	RL24_DANRE	rpl24	1.67852e+06	DIA	Nucleus	3
Q8JGR4	Q8JGR4	RL24_DANRE	rpl24	296633	diaPASEF	Nucleus	2
Q8JGR4	Q8JGR4	RL24_DANRE	rpl24	622077	diaPASEF	Cortex	1
Q8JGR4	Q8JGR4	RL24_DANRE	rpl24	287096	diaPASEF	Nucleus	1
Q8JGR4	Q8JGR4	RL24_DANRE	rpl24	572984	diaPASEF	Cortex	2
Q8JGR4	Q8JGR4	RL24_DANRE	rpl24	532799	diaPASEF	Cortex	3
Q8JGR4	Q8JGR4	RL24_DANRE	rpl24	101011	diaPASEF	Nucleus	3
Q6PHK7	Q6PHK7	Q6PHK7_DANRE	psmd2	2.22615e+06	DIA	Nucleus	2
Q6PHK7	Q6PHK7	Q6PHK7_DANRE	psmd2	4.42943e+06	DIA	Cortex	1
Q6PHK7	Q6PHK7	Q6PHK7_DANRE	psmd2	4.33447e+06	DIA	Cortex	2
Q6PHK7	Q6PHK7	Q6PHK7_DANRE	psmd2	2.72352e+06	DIA	Cortex	3
Q6PHK7	Q6PHK7	Q6PHK7_DANRE	psmd2	1.48187e+06	DIA	Nucleus	1
Q6PHK7	Q6PHK7	Q6PHK7_DANRE	psmd2	NA	DIA	Nucleus	3
Q6PHK7	Q6PHK7	Q6PHK7_DANRE	psmd2	76971.9	diaPASEF	Nucleus	2
Q6PHK7	Q6PHK7	Q6PHK7_DANRE	psmd2	125154	diaPASEF	Cortex	1
Q6PHK7	Q6PHK7	Q6PHK7_DANRE	psmd2	88833.7	diaPASEF	Nucleus	1
Q6PHK7	Q6PHK7	Q6PHK7_DANRE	psmd2	112948	diaPASEF	Cortex	2
Q6PHK7	Q6PHK7	Q6PHK7_DANRE	psmd2	111426	diaPASEF	Cortex	3
Q6PHK7	Q6PHK7	Q6PHK7_DANRE	psmd2	57148.2	diaPASEF	Nucleus	3
Q5U3E1	Q802D1;Q1LVA5;A0A8M6Z2N0;Q6DGU2;Q7SY35;F1Q9W8;Q5U3E1	Q5U3E1_DANRE	rab11a	6.63974e+06	DIA	Nucleus	2
Q5U3E1	Q802D1;Q1LVA5;A0A8M6Z2N0;Q6DGU2;Q7SY35;F1Q9W8;Q5U3E1	Q5U3E1_DANRE	rab11a	7.04431e+06	DIA	Cortex	1
Q5U3E1	Q802D1;Q1LVA5;A0A8M6Z2N0;Q6DGU2;Q7SY35;F1Q9W8;Q5U3E1	Q5U3E1_DANRE	rab11a	5.36971e+06	DIA	Cortex	2
Q5U3E1	Q802D1;Q1LVA5;A0A8M6Z2N0;Q6DGU2;Q7SY35;F1Q9W8;Q5U3E1	Q5U3E1_DANRE	rab11a	NA	DIA	Cortex	3
Q5U3E1	Q802D1;Q1LVA5;A0A8M6Z2N0;Q6DGU2;Q7SY35;F1Q9W8;Q5U3E1	Q5U3E1_DANRE	rab11a	NA	DIA	Nucleus	1
Q5U3E1	Q802D1;Q1LVA5;A0A8M6Z2N0;Q6DGU2;Q7SY35;F1Q9W8;Q5U3E1	Q5U3E1_DANRE	rab11a	NA	DIA	Nucleus	3
Q5U3E1	Q802D1;Q1LVA5;A0A8M6Z2N0;Q6DGU2;Q7SY35;F1Q9W8;Q5U3E1	Q5U3E1_DANRE	rab11a	137879	diaPASEF	Nucleus	2
Q5U3E1	Q802D1;Q1LVA5;A0A8M6Z2N0;Q6DGU2;Q7SY35;F1Q9W8;Q5U3E1	Q5U3E1_DANRE	rab11a	128961	diaPASEF	Cortex	1
Q5U3E1	Q802D1;Q1LVA5;A0A8M6Z2N0;Q6DGU2;Q7SY35;F1Q9W8;Q5U3E1	Q5U3E1_DANRE	rab11a	142913	diaPASEF	Nucleus	1
Q5U3E1	Q802D1;Q1LVA5;A0A8M6Z2N0;Q6DGU2;Q7SY35;F1Q9W8;Q5U3E1	Q5U3E1_DANRE	rab11a	127181	diaPASEF	Cortex	2
Q5U3E1	Q802D1;Q1LVA5;A0A8M6Z2N0;Q6DGU2;Q7SY35;F1Q9W8;Q5U3E1	Q5U3E1_DANRE	rab11a	121227	diaPASEF	Cortex	3
Q5U3E1	Q802D1;Q1LVA5;A0A8M6Z2N0;Q6DGU2;Q7SY35;F1Q9W8;Q5U3E1	Q5U3E1_DANRE	rab11a	158436	diaPASEF	Nucleus	3
Q6IQD0	Q6IQD0	Q6IQD0_DANRE	psmb5	4.53753e+06	DIA	Nucleus	2
Q6IQD0	Q6IQD0	Q6IQD0_DANRE	psmb5	5.76594e+06	DIA	Cortex	1
Q6IQD0	Q6IQD0	Q6IQD0_DANRE	psmb5	8.72837e+06	DIA	Cortex	2
Q6IQD0	Q6IQD0	Q6IQD0_DANRE	psmb5	8.62866e+06	DIA	Cortex	3
Q6IQD0	Q6IQD0	Q6IQD0_DANRE	psmb5	4.80942e+06	DIA	Nucleus	1
Q6IQD0	Q6IQD0	Q6IQD0_DANRE	psmb5	NA	DIA	Nucleus	3
Q6IQD0	Q6IQD0	Q6IQD0_DANRE	psmb5	80319.3	diaPASEF	Nucleus	2
Q6IQD0	Q6IQD0	Q6IQD0_DANRE	psmb5	155891	diaPASEF	Cortex	1
Q6IQD0	Q6IQD0	Q6IQD0_DANRE	psmb5	89922	diaPASEF	Nucleus	1
Q6IQD0	Q6IQD0	Q6IQD0_DANRE	psmb5	137463	diaPASEF	Cortex	2
Q6IQD0	Q6IQD0	Q6IQD0_DANRE	psmb5	98369	diaPASEF	Cortex	3
Q6IQD0	Q6IQD0	Q6IQD0_DANRE	psmb5	57912.5	diaPASEF	Nucleus	3
Q90Z10	Q90Z10	RL13_DANRE	rpl13	6.99561e+06	DIA	Nucleus	2
Q90Z10	Q90Z10	RL13_DANRE	rpl13	1.73388e+07	DIA	Cortex	1
Q90Z10	Q90Z10	RL13_DANRE	rpl13	1.79583e+07	DIA	Cortex	2
Q90Z10	Q90Z10	RL13_DANRE	rpl13	1.23761e+07	DIA	Cortex	3
Q90Z10	Q90Z10	RL13_DANRE	rpl13	5.31447e+06	DIA	Nucleus	1
Q90Z10	Q90Z10	RL13_DANRE	rpl13	1.84419e+06	DIA	Nucleus	3
Q90Z10	Q90Z10	RL13_DANRE	rpl13	65546.8	diaPASEF	Nucleus	2
Q90Z10	Q90Z10	RL13_DANRE	rpl13	238632	diaPASEF	Cortex	1
Q90Z10	Q90Z10	RL13_DANRE	rpl13	59635.2	diaPASEF	Nucleus	1
Q90Z10	Q90Z10	RL13_DANRE	rpl13	188950	diaPASEF	Cortex	2
Q90Z10	Q90Z10	RL13_DANRE	rpl13	150765	diaPASEF	Cortex	3
Q90Z10	Q90Z10	RL13_DANRE	rpl13	32582.9	diaPASEF	Nucleus	3
Q6IQB1	Q6IQB1;Q7ZUI0	Q6IQB1_DANRE	rpl5b	8.91898e+06	DIA	Nucleus	2
Q6IQB1	Q6IQB1;Q7ZUI0	Q6IQB1_DANRE	rpl5b	1.90956e+07	DIA	Cortex	1
Q6IQB1	Q6IQB1;Q7ZUI0	Q6IQB1_DANRE	rpl5b	2.00641e+07	DIA	Cortex	2
Q6IQB1	Q6IQB1;Q7ZUI0	Q6IQB1_DANRE	rpl5b	2.42211e+07	DIA	Cortex	3
Q6IQB1	Q6IQB1;Q7ZUI0	Q6IQB1_DANRE	rpl5b	1.57894e+07	DIA	Nucleus	1
Q6IQB1	Q6IQB1;Q7ZUI0	Q6IQB1_DANRE	rpl5b	NA	DIA	Nucleus	3
Q6IQB1	Q6IQB1;Q7ZUI0	Q6IQB1_DANRE	rpl5b	289180	diaPASEF	Nucleus	2
Q6IQB1	Q6IQB1;Q7ZUI0	Q6IQB1_DANRE	rpl5b	633819	diaPASEF	Cortex	1
Q6IQB1	Q6IQB1;Q7ZUI0	Q6IQB1_DANRE	rpl5b	302277	diaPASEF	Nucleus	1
Q6IQB1	Q6IQB1;Q7ZUI0	Q6IQB1_DANRE	rpl5b	587251	diaPASEF	Cortex	2
Q6IQB1	Q6IQB1;Q7ZUI0	Q6IQB1_DANRE	rpl5b	551610	diaPASEF	Cortex	3
Q6IQB1	Q6IQB1;Q7ZUI0	Q6IQB1_DANRE	rpl5b	140604	diaPASEF	Nucleus	3
Q5BLH5	Q5BLH5	Q5BLH5_DANRE	capn2a	NA	DIA	Nucleus	2
Q5BLH5	Q5BLH5	Q5BLH5_DANRE	capn2a	2.69581e+06	DIA	Cortex	1
Q5BLH5	Q5BLH5	Q5BLH5_DANRE	capn2a	NA	DIA	Cortex	2
Q5BLH5	Q5BLH5	Q5BLH5_DANRE	capn2a	NA	DIA	Cortex	3
Q5BLH5	Q5BLH5	Q5BLH5_DANRE	capn2a	NA	DIA	Nucleus	1
Q5BLH5	Q5BLH5	Q5BLH5_DANRE	capn2a	NA	DIA	Nucleus	3
Q5BLH5	Q5BLH5	Q5BLH5_DANRE	capn2a	30476.1	diaPASEF	Nucleus	2
Q5BLH5	Q5BLH5	Q5BLH5_DANRE	capn2a	86892.1	diaPASEF	Cortex	1
Q5BLH5	Q5BLH5	Q5BLH5_DANRE	capn2a	30957.5	diaPASEF	Nucleus	1
Q5BLH5	Q5BLH5	Q5BLH5_DANRE	capn2a	63128.7	diaPASEF	Cortex	2
Q5BLH5	Q5BLH5	Q5BLH5_DANRE	capn2a	53220.4	diaPASEF	Cortex	3
Q5BLH5	Q5BLH5	Q5BLH5_DANRE	capn2a	19596.5	diaPASEF	Nucleus	3
A0A140LG01	A0A140LG01	A0A140LG01_DANRE	myg1	509076	DIA	Nucleus	2
A0A140LG01	A0A140LG01	A0A140LG01_DANRE	myg1	1.08863e+06	DIA	Cortex	1
A0A140LG01	A0A140LG01	A0A140LG01_DANRE	myg1	614244	DIA	Cortex	2
A0A140LG01	A0A140LG01	A0A140LG01_DANRE	myg1	569756	DIA	Cortex	3
A0A140LG01	A0A140LG01	A0A140LG01_DANRE	myg1	NA	DIA	Nucleus	1
A0A140LG01	A0A140LG01	A0A140LG01_DANRE	myg1	NA	DIA	Nucleus	3
A0A140LG01	A0A140LG01	A0A140LG01_DANRE	myg1	27058.6	diaPASEF	Nucleus	2
A0A140LG01	A0A140LG01	A0A140LG01_DANRE	myg1	43289.6	diaPASEF	Cortex	1
A0A140LG01	A0A140LG01	A0A140LG01_DANRE	myg1	26256.5	diaPASEF	Nucleus	1
A0A140LG01	A0A140LG01	A0A140LG01_DANRE	myg1	42061.8	diaPASEF	Cortex	2
A0A140LG01	A0A140LG01	A0A140LG01_DANRE	myg1	48853.4	diaPASEF	Cortex	3
A0A140LG01	A0A140LG01	A0A140LG01_DANRE	myg1	20779.4	diaPASEF	Nucleus	3
Q7ZYX4	Q7ZYX4	Q7ZYX4_DANRE	cct6a	2.38902e+06	DIA	Nucleus	2
Q7ZYX4	Q7ZYX4	Q7ZYX4_DANRE	cct6a	2.67848e+06	DIA	Cortex	1
Q7ZYX4	Q7ZYX4	Q7ZYX4_DANRE	cct6a	2.64692e+06	DIA	Cortex	2
Q7ZYX4	Q7ZYX4	Q7ZYX4_DANRE	cct6a	4.21057e+06	DIA	Cortex	3
Q7ZYX4	Q7ZYX4	Q7ZYX4_DANRE	cct6a	2.03589e+06	DIA	Nucleus	1
Q7ZYX4	Q7ZYX4	Q7ZYX4_DANRE	cct6a	1.55581e+06	DIA	Nucleus	3
Q7ZYX4	Q7ZYX4	Q7ZYX4_DANRE	cct6a	52134.3	diaPASEF	Nucleus	2
Q7ZYX4	Q7ZYX4	Q7ZYX4_DANRE	cct6a	61818.5	diaPASEF	Cortex	1
Q7ZYX4	Q7ZYX4	Q7ZYX4_DANRE	cct6a	48789.9	diaPASEF	Nucleus	1
Q7ZYX4	Q7ZYX4	Q7ZYX4_DANRE	cct6a	65292.9	diaPASEF	Cortex	2
Q7ZYX4	Q7ZYX4	Q7ZYX4_DANRE	cct6a	58361.9	diaPASEF	Cortex	3
Q7ZYX4	Q7ZYX4	Q7ZYX4_DANRE	cct6a	38620.3	diaPASEF	Nucleus	3
Q7T3B1	Q7T3B1	Q7T3B1_DANRE	psmc2	NA	DIA	Nucleus	2
Q7T3B1	Q7T3B1	Q7T3B1_DANRE	psmc2	2.48051e+06	DIA	Cortex	1
Q7T3B1	Q7T3B1	Q7T3B1_DANRE	psmc2	3.3601e+06	DIA	Cortex	2
Q7T3B1	Q7T3B1	Q7T3B1_DANRE	psmc2	1.4895e+06	DIA	Cortex	3
Q7T3B1	Q7T3B1	Q7T3B1_DANRE	psmc2	NA	DIA	Nucleus	1
Q7T3B1	Q7T3B1	Q7T3B1_DANRE	psmc2	NA	DIA	Nucleus	3
Q7T3B1	Q7T3B1	Q7T3B1_DANRE	psmc2	38607.3	diaPASEF	Nucleus	2
Q7T3B1	Q7T3B1	Q7T3B1_DANRE	psmc2	73963.5	diaPASEF	Cortex	1
Q7T3B1	Q7T3B1	Q7T3B1_DANRE	psmc2	40929.2	diaPASEF	Nucleus	1
Q7T3B1	Q7T3B1	Q7T3B1_DANRE	psmc2	65459.3	diaPASEF	Cortex	2
Q7T3B1	Q7T3B1	Q7T3B1_DANRE	psmc2	62911.3	diaPASEF	Cortex	3
Q7T3B1	Q7T3B1	Q7T3B1_DANRE	psmc2	27074	diaPASEF	Nucleus	3
A0A8M9QH30	A0A8M9QH30	A0A8M9QH30_DANRE	actn4	2.0043e+07	DIA	Nucleus	2
A0A8M9QH30	A0A8M9QH30	A0A8M9QH30_DANRE	actn4	1.6798e+07	DIA	Cortex	1
A0A8M9QH30	A0A8M9QH30	A0A8M9QH30_DANRE	actn4	1.63815e+07	DIA	Cortex	2
A0A8M9QH30	A0A8M9QH30	A0A8M9QH30_DANRE	actn4	1.78324e+07	DIA	Cortex	3
A0A8M9QH30	A0A8M9QH30	A0A8M9QH30_DANRE	actn4	1.33039e+07	DIA	Nucleus	1
A0A8M9QH30	A0A8M9QH30	A0A8M9QH30_DANRE	actn4	1.92368e+07	DIA	Nucleus	3
A0A8M9QH30	A0A8M9QH30	A0A8M9QH30_DANRE	actn4	443100	diaPASEF	Nucleus	2
A0A8M9QH30	A0A8M9QH30	A0A8M9QH30_DANRE	actn4	424045	diaPASEF	Cortex	1
A0A8M9QH30	A0A8M9QH30	A0A8M9QH30_DANRE	actn4	430403	diaPASEF	Nucleus	1
A0A8M9QH30	A0A8M9QH30	A0A8M9QH30_DANRE	actn4	406639	diaPASEF	Cortex	2
A0A8M9QH30	A0A8M9QH30	A0A8M9QH30_DANRE	actn4	414942	diaPASEF	Cortex	3
A0A8M9QH30	A0A8M9QH30	A0A8M9QH30_DANRE	actn4	515991	diaPASEF	Nucleus	3
F1Q740	F1Q740	F1Q740_DANRE	vars1	NA	DIA	Nucleus	2
F1Q740	F1Q740	F1Q740_DANRE	vars1	1.90914e+06	DIA	Cortex	1
F1Q740	F1Q740	F1Q740_DANRE	vars1	NA	DIA	Cortex	2
F1Q740	F1Q740	F1Q740_DANRE	vars1	NA	DIA	Cortex	3
F1Q740	F1Q740	F1Q740_DANRE	vars1	NA	DIA	Nucleus	1
F1Q740	F1Q740	F1Q740_DANRE	vars1	NA	DIA	Nucleus	3
F1Q740	F1Q740	F1Q740_DANRE	vars1	19800	diaPASEF	Nucleus	2
F1Q740	F1Q740	F1Q740_DANRE	vars1	31059.7	diaPASEF	Cortex	1
F1Q740	F1Q740	F1Q740_DANRE	vars1	25740.7	diaPASEF	Nucleus	1
F1Q740	F1Q740	F1Q740_DANRE	vars1	33671.9	diaPASEF	Cortex	2
F1Q740	F1Q740	F1Q740_DANRE	vars1	24339.5	diaPASEF	Cortex	3
F1Q740	F1Q740	F1Q740_DANRE	vars1	25632.6	diaPASEF	Nucleus	3
Q90ZL2	Q90ZL2	LANC1_DANRE	lancl1	1.48935e+06	DIA	Nucleus	2
Q90ZL2	Q90ZL2	LANC1_DANRE	lancl1	2.09128e+06	DIA	Cortex	1
Q90ZL2	Q90ZL2	LANC1_DANRE	lancl1	3.89656e+06	DIA	Cortex	2
Q90ZL2	Q90ZL2	LANC1_DANRE	lancl1	3.5044e+06	DIA	Cortex	3
Q90ZL2	Q90ZL2	LANC1_DANRE	lancl1	NA	DIA	Nucleus	1
Q90ZL2	Q90ZL2	LANC1_DANRE	lancl1	NA	DIA	Nucleus	3
Q90ZL2	Q90ZL2	LANC1_DANRE	lancl1	67669.2	diaPASEF	Nucleus	2
Q90ZL2	Q90ZL2	LANC1_DANRE	lancl1	86653.1	diaPASEF	Cortex	1
Q90ZL2	Q90ZL2	LANC1_DANRE	lancl1	64508	diaPASEF	Nucleus	1
Q90ZL2	Q90ZL2	LANC1_DANRE	lancl1	110352	diaPASEF	Cortex	2
Q90ZL2	Q90ZL2	LANC1_DANRE	lancl1	101098	diaPASEF	Cortex	3
Q90ZL2	Q90ZL2	LANC1_DANRE	lancl1	49523.3	diaPASEF	Nucleus	3
A0A286Y8V3	A0A286Y8V3	A0A286Y8V3_DANRE	si:dkey-164f24.2	3.0032e+07	DIA	Nucleus	2
A0A286Y8V3	A0A286Y8V3	A0A286Y8V3_DANRE	si:dkey-164f24.2	6.0185e+07	DIA	Cortex	1
A0A286Y8V3	A0A286Y8V3	A0A286Y8V3_DANRE	si:dkey-164f24.2	5.88932e+07	DIA	Cortex	2
A0A286Y8V3	A0A286Y8V3	A0A286Y8V3_DANRE	si:dkey-164f24.2	5.02805e+07	DIA	Cortex	3
A0A286Y8V3	A0A286Y8V3	A0A286Y8V3_DANRE	si:dkey-164f24.2	1.94677e+07	DIA	Nucleus	1
A0A286Y8V3	A0A286Y8V3	A0A286Y8V3_DANRE	si:dkey-164f24.2	5.17897e+06	DIA	Nucleus	3
A0A286Y8V3	A0A286Y8V3	A0A286Y8V3_DANRE	si:dkey-164f24.2	307784	diaPASEF	Nucleus	2
A0A286Y8V3	A0A286Y8V3	A0A286Y8V3_DANRE	si:dkey-164f24.2	663886	diaPASEF	Cortex	1
A0A286Y8V3	A0A286Y8V3	A0A286Y8V3_DANRE	si:dkey-164f24.2	204120	diaPASEF	Nucleus	1
A0A286Y8V3	A0A286Y8V3	A0A286Y8V3_DANRE	si:dkey-164f24.2	667065	diaPASEF	Cortex	2
A0A286Y8V3	A0A286Y8V3	A0A286Y8V3_DANRE	si:dkey-164f24.2	441338	diaPASEF	Cortex	3
A0A286Y8V3	A0A286Y8V3	A0A286Y8V3_DANRE	si:dkey-164f24.2	128228	diaPASEF	Nucleus	3
Q66I42	Q66I42	MOESA_DANRE	msna	5.56133e+07	DIA	Nucleus	2
Q66I42	Q66I42	MOESA_DANRE	msna	1.72803e+07	DIA	Cortex	1
Q66I42	Q66I42	MOESA_DANRE	msna	2.60653e+07	DIA	Cortex	2
Q66I42	Q66I42	MOESA_DANRE	msna	4.16269e+07	DIA	Cortex	3
Q66I42	Q66I42	MOESA_DANRE	msna	4.62968e+07	DIA	Nucleus	1
Q66I42	Q66I42	MOESA_DANRE	msna	2.04032e+07	DIA	Nucleus	3
Q66I42	Q66I42	MOESA_DANRE	msna	1.05953e+06	diaPASEF	Nucleus	2
Q66I42	Q66I42	MOESA_DANRE	msna	411041	diaPASEF	Cortex	1
Q66I42	Q66I42	MOESA_DANRE	msna	936171	diaPASEF	Nucleus	1
Q66I42	Q66I42	MOESA_DANRE	msna	512467	diaPASEF	Cortex	2
Q66I42	Q66I42	MOESA_DANRE	msna	705901	diaPASEF	Cortex	3
Q66I42	Q66I42	MOESA_DANRE	msna	518876	diaPASEF	Nucleus	3
Q7ZVQ3	Q7ZVQ3	Q7ZVQ3_DANRE	wdr1	5.61757e+06	DIA	Nucleus	2
Q7ZVQ3	Q7ZVQ3	Q7ZVQ3_DANRE	wdr1	9.5259e+06	DIA	Cortex	1
Q7ZVQ3	Q7ZVQ3	Q7ZVQ3_DANRE	wdr1	8.902e+06	DIA	Cortex	2
Q7ZVQ3	Q7ZVQ3	Q7ZVQ3_DANRE	wdr1	5.15708e+06	DIA	Cortex	3
Q7ZVQ3	Q7ZVQ3	Q7ZVQ3_DANRE	wdr1	1.71807e+06	DIA	Nucleus	1
Q7ZVQ3	Q7ZVQ3	Q7ZVQ3_DANRE	wdr1	NA	DIA	Nucleus	3
Q7ZVQ3	Q7ZVQ3	Q7ZVQ3_DANRE	wdr1	195852	diaPASEF	Nucleus	2
Q7ZVQ3	Q7ZVQ3	Q7ZVQ3_DANRE	wdr1	333046	diaPASEF	Cortex	1
Q7ZVQ3	Q7ZVQ3	Q7ZVQ3_DANRE	wdr1	157828	diaPASEF	Nucleus	1
Q7ZVQ3	Q7ZVQ3	Q7ZVQ3_DANRE	wdr1	300867	diaPASEF	Cortex	2
Q7ZVQ3	Q7ZVQ3	Q7ZVQ3_DANRE	wdr1	229399	diaPASEF	Cortex	3
Q7ZVQ3	Q7ZVQ3	Q7ZVQ3_DANRE	wdr1	88855.6	diaPASEF	Nucleus	3
Q9W767	Q9W767	Q9W767_DANRE	mdka	NA	DIA	Nucleus	2
Q9W767	Q9W767	Q9W767_DANRE	mdka	4.58498e+06	DIA	Cortex	1
Q9W767	Q9W767	Q9W767_DANRE	mdka	NA	DIA	Cortex	2
Q9W767	Q9W767	Q9W767_DANRE	mdka	NA	DIA	Cortex	3
Q9W767	Q9W767	Q9W767_DANRE	mdka	NA	DIA	Nucleus	1
Q9W767	Q9W767	Q9W767_DANRE	mdka	NA	DIA	Nucleus	3
Q9W767	Q9W767	Q9W767_DANRE	mdka	29058	diaPASEF	Nucleus	2
Q9W767	Q9W767	Q9W767_DANRE	mdka	117729	diaPASEF	Cortex	1
Q9W767	Q9W767	Q9W767_DANRE	mdka	23975.3	diaPASEF	Nucleus	1
Q9W767	Q9W767	Q9W767_DANRE	mdka	83480	diaPASEF	Cortex	2
Q9W767	Q9W767	Q9W767_DANRE	mdka	60367.3	diaPASEF	Cortex	3
Q9W767	Q9W767	Q9W767_DANRE	mdka	25515.4	diaPASEF	Nucleus	3
A0A8M6YVS1	A0A8M6YVS1	A0A8M6YVS1_DANRE	si:ch211-207d6.2	2.08619e+06	DIA	Nucleus	2
A0A8M6YVS1	A0A8M6YVS1	A0A8M6YVS1_DANRE	si:ch211-207d6.2	NA	DIA	Cortex	1
A0A8M6YVS1	A0A8M6YVS1	A0A8M6YVS1_DANRE	si:ch211-207d6.2	NA	DIA	Cortex	2
A0A8M6YVS1	A0A8M6YVS1	A0A8M6YVS1_DANRE	si:ch211-207d6.2	866269	DIA	Cortex	3
A0A8M6YVS1	A0A8M6YVS1	A0A8M6YVS1_DANRE	si:ch211-207d6.2	722128	DIA	Nucleus	1
A0A8M6YVS1	A0A8M6YVS1	A0A8M6YVS1_DANRE	si:ch211-207d6.2	384823	DIA	Nucleus	3
A0A8M6YVS1	A0A8M6YVS1	A0A8M6YVS1_DANRE	si:ch211-207d6.2	53563	diaPASEF	Nucleus	2
A0A8M6YVS1	A0A8M6YVS1	A0A8M6YVS1_DANRE	si:ch211-207d6.2	18016.4	diaPASEF	Cortex	1
A0A8M6YVS1	A0A8M6YVS1	A0A8M6YVS1_DANRE	si:ch211-207d6.2	24892.9	diaPASEF	Nucleus	1
A0A8M6YVS1	A0A8M6YVS1	A0A8M6YVS1_DANRE	si:ch211-207d6.2	23434.3	diaPASEF	Cortex	2
A0A8M6YVS1	A0A8M6YVS1	A0A8M6YVS1_DANRE	si:ch211-207d6.2	26861.9	diaPASEF	Cortex	3
A0A8M6YVS1	A0A8M6YVS1	A0A8M6YVS1_DANRE	si:ch211-207d6.2	19208.2	diaPASEF	Nucleus	3
Q6P963	Q6P963	GLO2_DANRE	hagh	553892	DIA	Nucleus	2
Q6P963	Q6P963	GLO2_DANRE	hagh	2.29657e+06	DIA	Cortex	1
Q6P963	Q6P963	GLO2_DANRE	hagh	1.57879e+06	DIA	Cortex	2
Q6P963	Q6P963	GLO2_DANRE	hagh	NA	DIA	Cortex	3
Q6P963	Q6P963	GLO2_DANRE	hagh	NA	DIA	Nucleus	1
Q6P963	Q6P963	GLO2_DANRE	hagh	NA	DIA	Nucleus	3
Q6P963	Q6P963	GLO2_DANRE	hagh	31982.3	diaPASEF	Nucleus	2
Q6P963	Q6P963	GLO2_DANRE	hagh	51114.4	diaPASEF	Cortex	1
Q6P963	Q6P963	GLO2_DANRE	hagh	33621.8	diaPASEF	Nucleus	1
Q6P963	Q6P963	GLO2_DANRE	hagh	40927.7	diaPASEF	Cortex	2
Q6P963	Q6P963	GLO2_DANRE	hagh	58195.5	diaPASEF	Cortex	3
Q6P963	Q6P963	GLO2_DANRE	hagh	18911.6	diaPASEF	Nucleus	3
Q6DBU5	Q6DBU5	GMPPB_DANRE	gmppb	NA	DIA	Nucleus	2
Q6DBU5	Q6DBU5	GMPPB_DANRE	gmppb	567379	DIA	Cortex	1
Q6DBU5	Q6DBU5	GMPPB_DANRE	gmppb	868808	DIA	Cortex	2
Q6DBU5	Q6DBU5	GMPPB_DANRE	gmppb	NA	DIA	Cortex	3
Q6DBU5	Q6DBU5	GMPPB_DANRE	gmppb	NA	DIA	Nucleus	1
Q6DBU5	Q6DBU5	GMPPB_DANRE	gmppb	NA	DIA	Nucleus	3
Q6DBU5	Q6DBU5	GMPPB_DANRE	gmppb	17699	diaPASEF	Nucleus	2
Q6DBU5	Q6DBU5	GMPPB_DANRE	gmppb	17040.1	diaPASEF	Cortex	1
Q6DBU5	Q6DBU5	GMPPB_DANRE	gmppb	14540.9	diaPASEF	Nucleus	1
Q6DBU5	Q6DBU5	GMPPB_DANRE	gmppb	19229.1	diaPASEF	Cortex	2
Q6DBU5	Q6DBU5	GMPPB_DANRE	gmppb	14740.6	diaPASEF	Cortex	3
Q6DBU5	Q6DBU5	GMPPB_DANRE	gmppb	17329.2	diaPASEF	Nucleus	3
A0A8M2BC02	A0A8M2BC02	A0A8M2BC02_DANRE	nrcama	1.84867e+07	DIA	Nucleus	2
A0A8M2BC02	A0A8M2BC02	A0A8M2BC02_DANRE	nrcama	NA	DIA	Cortex	1
A0A8M2BC02	A0A8M2BC02	A0A8M2BC02_DANRE	nrcama	NA	DIA	Cortex	2
A0A8M2BC02	A0A8M2BC02	A0A8M2BC02_DANRE	nrcama	1.14865e+07	DIA	Cortex	3
A0A8M2BC02	A0A8M2BC02	A0A8M2BC02_DANRE	nrcama	1.37888e+07	DIA	Nucleus	1
A0A8M2BC02	A0A8M2BC02	A0A8M2BC02_DANRE	nrcama	7.8445e+06	DIA	Nucleus	3
A0A8M2BC02	A0A8M2BC02	A0A8M2BC02_DANRE	nrcama	325854	diaPASEF	Nucleus	2
A0A8M2BC02	A0A8M2BC02	A0A8M2BC02_DANRE	nrcama	74511.3	diaPASEF	Cortex	1
A0A8M2BC02	A0A8M2BC02	A0A8M2BC02_DANRE	nrcama	193409	diaPASEF	Nucleus	1
A0A8M2BC02	A0A8M2BC02	A0A8M2BC02_DANRE	nrcama	87053.6	diaPASEF	Cortex	2
A0A8M2BC02	A0A8M2BC02	A0A8M2BC02_DANRE	nrcama	190357	diaPASEF	Cortex	3
A0A8M2BC02	A0A8M2BC02	A0A8M2BC02_DANRE	nrcama	178867	diaPASEF	Nucleus	3
Q9DDU5	Q9DDU5;Q50LC6	Q9DDU5_DANRE	gstp1.2	2.66349e+07	DIA	Nucleus	2
Q9DDU5	Q9DDU5;Q50LC6	Q9DDU5_DANRE	gstp1.2	7.84013e+07	DIA	Cortex	1
Q9DDU5	Q9DDU5;Q50LC6	Q9DDU5_DANRE	gstp1.2	8.1592e+07	DIA	Cortex	2
Q9DDU5	Q9DDU5;Q50LC6	Q9DDU5_DANRE	gstp1.2	4.3509e+07	DIA	Cortex	3
Q9DDU5	Q9DDU5;Q50LC6	Q9DDU5_DANRE	gstp1.2	1.83535e+07	DIA	Nucleus	1
Q9DDU5	Q9DDU5;Q50LC6	Q9DDU5_DANRE	gstp1.2	9.65523e+06	DIA	Nucleus	3
Q9DDU5	Q9DDU5;Q50LC6	Q9DDU5_DANRE	gstp1.2	599182	diaPASEF	Nucleus	2
Q9DDU5	Q9DDU5;Q50LC6	Q9DDU5_DANRE	gstp1.2	1.52961e+06	diaPASEF	Cortex	1
Q9DDU5	Q9DDU5;Q50LC6	Q9DDU5_DANRE	gstp1.2	520355	diaPASEF	Nucleus	1
Q9DDU5	Q9DDU5;Q50LC6	Q9DDU5_DANRE	gstp1.2	1.456e+06	diaPASEF	Cortex	2
Q9DDU5	Q9DDU5;Q50LC6	Q9DDU5_DANRE	gstp1.2	916578	diaPASEF	Cortex	3
Q9DDU5	Q9DDU5;Q50LC6	Q9DDU5_DANRE	gstp1.2	257934	diaPASEF	Nucleus	3
Q6P0I2	Q6P0I2	Q6P0I2_DANRE	psma8	8.30328e+06	DIA	Nucleus	2
Q6P0I2	Q6P0I2	Q6P0I2_DANRE	psma8	1.23377e+07	DIA	Cortex	1
Q6P0I2	Q6P0I2	Q6P0I2_DANRE	psma8	9.54592e+06	DIA	Cortex	2
Q6P0I2	Q6P0I2	Q6P0I2_DANRE	psma8	7.20859e+06	DIA	Cortex	3
Q6P0I2	Q6P0I2	Q6P0I2_DANRE	psma8	7.40665e+06	DIA	Nucleus	1
Q6P0I2	Q6P0I2	Q6P0I2_DANRE	psma8	8.24508e+06	DIA	Nucleus	3
Q6P0I2	Q6P0I2	Q6P0I2_DANRE	psma8	159689	diaPASEF	Nucleus	2
Q6P0I2	Q6P0I2	Q6P0I2_DANRE	psma8	208053	diaPASEF	Cortex	1
Q6P0I2	Q6P0I2	Q6P0I2_DANRE	psma8	188431	diaPASEF	Nucleus	1
Q6P0I2	Q6P0I2	Q6P0I2_DANRE	psma8	177327	diaPASEF	Cortex	2
Q6P0I2	Q6P0I2	Q6P0I2_DANRE	psma8	132743	diaPASEF	Cortex	3
Q6P0I2	Q6P0I2	Q6P0I2_DANRE	psma8	162519	diaPASEF	Nucleus	3
Q5RG12	Q5RG12;Q90474	Q5RG12_DANRE	hsp90aa1.2	6.30382e+06	DIA	Nucleus	2
Q5RG12	Q5RG12;Q90474	Q5RG12_DANRE	hsp90aa1.2	1.36549e+07	DIA	Cortex	1
Q5RG12	Q5RG12;Q90474	Q5RG12_DANRE	hsp90aa1.2	1.04926e+07	DIA	Cortex	2
Q5RG12	Q5RG12;Q90474	Q5RG12_DANRE	hsp90aa1.2	1.0007e+07	DIA	Cortex	3
Q5RG12	Q5RG12;Q90474	Q5RG12_DANRE	hsp90aa1.2	5.28624e+06	DIA	Nucleus	1
Q5RG12	Q5RG12;Q90474	Q5RG12_DANRE	hsp90aa1.2	2.85126e+06	DIA	Nucleus	3
Q5RG12	Q5RG12;Q90474	Q5RG12_DANRE	hsp90aa1.2	112450	diaPASEF	Nucleus	2
Q5RG12	Q5RG12;Q90474	Q5RG12_DANRE	hsp90aa1.2	196452	diaPASEF	Cortex	1
Q5RG12	Q5RG12;Q90474	Q5RG12_DANRE	hsp90aa1.2	110476	diaPASEF	Nucleus	1
Q5RG12	Q5RG12;Q90474	Q5RG12_DANRE	hsp90aa1.2	175025	diaPASEF	Cortex	2
Q5RG12	Q5RG12;Q90474	Q5RG12_DANRE	hsp90aa1.2	145836	diaPASEF	Cortex	3
Q5RG12	Q5RG12;Q90474	Q5RG12_DANRE	hsp90aa1.2	55844.8	diaPASEF	Nucleus	3
B7ZC77	B7ZC77	CTNA2_DANRE	Ctnna2	4.00296e+06	DIA	Nucleus	2
B7ZC77	B7ZC77	CTNA2_DANRE	Ctnna2	656011	DIA	Cortex	1
B7ZC77	B7ZC77	CTNA2_DANRE	Ctnna2	988181	DIA	Cortex	2
B7ZC77	B7ZC77	CTNA2_DANRE	Ctnna2	NA	DIA	Cortex	3
B7ZC77	B7ZC77	CTNA2_DANRE	Ctnna2	2.74525e+06	DIA	Nucleus	1
B7ZC77	B7ZC77	CTNA2_DANRE	Ctnna2	547300	DIA	Nucleus	3
B7ZC77	B7ZC77	CTNA2_DANRE	Ctnna2	99612.1	diaPASEF	Nucleus	2
B7ZC77	B7ZC77	CTNA2_DANRE	Ctnna2	27454	diaPASEF	Cortex	1
B7ZC77	B7ZC77	CTNA2_DANRE	Ctnna2	64163.3	diaPASEF	Nucleus	1
B7ZC77	B7ZC77	CTNA2_DANRE	Ctnna2	36828.9	diaPASEF	Cortex	2
B7ZC77	B7ZC77	CTNA2_DANRE	Ctnna2	48196.9	diaPASEF	Cortex	3
B7ZC77	B7ZC77	CTNA2_DANRE	Ctnna2	42731.3	diaPASEF	Nucleus	3
Q5RKM3	Q5RKM3	Q5RKM3_DANRE	stip1	1.76513e+06	DIA	Nucleus	2
Q5RKM3	Q5RKM3	Q5RKM3_DANRE	stip1	2.82198e+06	DIA	Cortex	1
Q5RKM3	Q5RKM3	Q5RKM3_DANRE	stip1	2.29943e+06	DIA	Cortex	2
Q5RKM3	Q5RKM3	Q5RKM3_DANRE	stip1	1.59814e+06	DIA	Cortex	3
Q5RKM3	Q5RKM3	Q5RKM3_DANRE	stip1	NA	DIA	Nucleus	1
Q5RKM3	Q5RKM3	Q5RKM3_DANRE	stip1	NA	DIA	Nucleus	3
Q5RKM3	Q5RKM3	Q5RKM3_DANRE	stip1	37080.8	diaPASEF	Nucleus	2
Q5RKM3	Q5RKM3	Q5RKM3_DANRE	stip1	54217.5	diaPASEF	Cortex	1
Q5RKM3	Q5RKM3	Q5RKM3_DANRE	stip1	34400.9	diaPASEF	Nucleus	1
Q5RKM3	Q5RKM3	Q5RKM3_DANRE	stip1	49592.1	diaPASEF	Cortex	2
Q5RKM3	Q5RKM3	Q5RKM3_DANRE	stip1	48325	diaPASEF	Cortex	3
Q5RKM3	Q5RKM3	Q5RKM3_DANRE	stip1	18623.6	diaPASEF	Nucleus	3
Q804G9	Q804G9	Q804G9_DANRE	anxa2a	6.74501e+06	DIA	Nucleus	2
Q804G9	Q804G9	Q804G9_DANRE	anxa2a	5.68684e+07	DIA	Cortex	1
Q804G9	Q804G9	Q804G9_DANRE	anxa2a	2.19879e+07	DIA	Cortex	2
Q804G9	Q804G9	Q804G9_DANRE	anxa2a	1.37698e+07	DIA	Cortex	3
Q804G9	Q804G9	Q804G9_DANRE	anxa2a	1.72926e+07	DIA	Nucleus	1
Q804G9	Q804G9	Q804G9_DANRE	anxa2a	3.68229e+06	DIA	Nucleus	3
Q804G9	Q804G9	Q804G9_DANRE	anxa2a	149314	diaPASEF	Nucleus	2
Q804G9	Q804G9	Q804G9_DANRE	anxa2a	1.0028e+06	diaPASEF	Cortex	1
Q804G9	Q804G9	Q804G9_DANRE	anxa2a	448518	diaPASEF	Nucleus	1
Q804G9	Q804G9	Q804G9_DANRE	anxa2a	395244	diaPASEF	Cortex	2
Q804G9	Q804G9	Q804G9_DANRE	anxa2a	253827	diaPASEF	Cortex	3
Q804G9	Q804G9	Q804G9_DANRE	anxa2a	100921	diaPASEF	Nucleus	3
Q568N9	Q568N9	Q568N9_DANRE	ppa1b	2.64959e+06	DIA	Nucleus	2
Q568N9	Q568N9	Q568N9_DANRE	ppa1b	6.04462e+06	DIA	Cortex	1
Q568N9	Q568N9	Q568N9_DANRE	ppa1b	4.35714e+06	DIA	Cortex	2
Q568N9	Q568N9	Q568N9_DANRE	ppa1b	4.03277e+06	DIA	Cortex	3
Q568N9	Q568N9	Q568N9_DANRE	ppa1b	2.06386e+06	DIA	Nucleus	1
Q568N9	Q568N9	Q568N9_DANRE	ppa1b	NA	DIA	Nucleus	3
Q568N9	Q568N9	Q568N9_DANRE	ppa1b	54432.3	diaPASEF	Nucleus	2
Q568N9	Q568N9	Q568N9_DANRE	ppa1b	104962	diaPASEF	Cortex	1
Q568N9	Q568N9	Q568N9_DANRE	ppa1b	46801	diaPASEF	Nucleus	1
Q568N9	Q568N9	Q568N9_DANRE	ppa1b	111151	diaPASEF	Cortex	2
Q568N9	Q568N9	Q568N9_DANRE	ppa1b	73951.3	diaPASEF	Cortex	3
Q568N9	Q568N9	Q568N9_DANRE	ppa1b	38687.5	diaPASEF	Nucleus	3
A0A286Y8U4	A0A286Y8U4	A0A286Y8U4_DANRE	ipo11	NA	DIA	Nucleus	2
A0A286Y8U4	A0A286Y8U4	A0A286Y8U4_DANRE	ipo11	1.15368e+06	DIA	Cortex	1
A0A286Y8U4	A0A286Y8U4	A0A286Y8U4_DANRE	ipo11	NA	DIA	Cortex	2
A0A286Y8U4	A0A286Y8U4	A0A286Y8U4_DANRE	ipo11	NA	DIA	Cortex	3
A0A286Y8U4	A0A286Y8U4	A0A286Y8U4_DANRE	ipo11	NA	DIA	Nucleus	1
A0A286Y8U4	A0A286Y8U4	A0A286Y8U4_DANRE	ipo11	NA	DIA	Nucleus	3
A0A286Y8U4	A0A286Y8U4	A0A286Y8U4_DANRE	ipo11	22191.3	diaPASEF	Nucleus	2
A0A286Y8U4	A0A286Y8U4	A0A286Y8U4_DANRE	ipo11	36172.3	diaPASEF	Cortex	1
A0A286Y8U4	A0A286Y8U4	A0A286Y8U4_DANRE	ipo11	24034.8	diaPASEF	Nucleus	1
A0A286Y8U4	A0A286Y8U4	A0A286Y8U4_DANRE	ipo11	27929.2	diaPASEF	Cortex	2
A0A286Y8U4	A0A286Y8U4	A0A286Y8U4_DANRE	ipo11	25137	diaPASEF	Cortex	3
A0A286Y8U4	A0A286Y8U4	A0A286Y8U4_DANRE	ipo11	22801.1	diaPASEF	Nucleus	3
Q2LEK1	Q2LEK1	Q2LEK1_DANRE	dync1h1	2.65522e+06	DIA	Nucleus	2
Q2LEK1	Q2LEK1	Q2LEK1_DANRE	dync1h1	4.39542e+06	DIA	Cortex	1
Q2LEK1	Q2LEK1	Q2LEK1_DANRE	dync1h1	3.48747e+06	DIA	Cortex	2
Q2LEK1	Q2LEK1	Q2LEK1_DANRE	dync1h1	3.47463e+06	DIA	Cortex	3
Q2LEK1	Q2LEK1	Q2LEK1_DANRE	dync1h1	2.23791e+06	DIA	Nucleus	1
Q2LEK1	Q2LEK1	Q2LEK1_DANRE	dync1h1	773148	DIA	Nucleus	3
Q2LEK1	Q2LEK1	Q2LEK1_DANRE	dync1h1	115654	diaPASEF	Nucleus	2
Q2LEK1	Q2LEK1	Q2LEK1_DANRE	dync1h1	168070	diaPASEF	Cortex	1
Q2LEK1	Q2LEK1	Q2LEK1_DANRE	dync1h1	108802	diaPASEF	Nucleus	1
Q2LEK1	Q2LEK1	Q2LEK1_DANRE	dync1h1	150193	diaPASEF	Cortex	2
Q2LEK1	Q2LEK1	Q2LEK1_DANRE	dync1h1	128873	diaPASEF	Cortex	3
Q2LEK1	Q2LEK1	Q2LEK1_DANRE	dync1h1	69357.6	diaPASEF	Nucleus	3
Q503J6	Q503J6	Q503J6_DANRE	gja8b	1.3058e+07	DIA	Nucleus	2
Q503J6	Q503J6	Q503J6_DANRE	gja8b	NA	DIA	Cortex	1
Q503J6	Q503J6	Q503J6_DANRE	gja8b	NA	DIA	Cortex	2
Q503J6	Q503J6	Q503J6_DANRE	gja8b	NA	DIA	Cortex	3
Q503J6	Q503J6	Q503J6_DANRE	gja8b	1.16191e+07	DIA	Nucleus	1
Q503J6	Q503J6	Q503J6_DANRE	gja8b	9.39396e+06	DIA	Nucleus	3
Q503J6	Q503J6	Q503J6_DANRE	gja8b	184914	diaPASEF	Nucleus	2
Q503J6	Q503J6	Q503J6_DANRE	gja8b	25057	diaPASEF	Cortex	1
Q503J6	Q503J6	Q503J6_DANRE	gja8b	171455	diaPASEF	Nucleus	1
Q503J6	Q503J6	Q503J6_DANRE	gja8b	34113.8	diaPASEF	Cortex	2
Q503J6	Q503J6	Q503J6_DANRE	gja8b	98587.2	diaPASEF	Cortex	3
Q503J6	Q503J6	Q503J6_DANRE	gja8b	191954	diaPASEF	Nucleus	3
Q8JH71	Q8JH71	ALDOB_DANRE	aldob	NA	DIA	Nucleus	2
Q8JH71	Q8JH71	ALDOB_DANRE	aldob	NA	DIA	Cortex	1
Q8JH71	Q8JH71	ALDOB_DANRE	aldob	1.20769e+06	DIA	Cortex	2
Q8JH71	Q8JH71	ALDOB_DANRE	aldob	NA	DIA	Cortex	3
Q8JH71	Q8JH71	ALDOB_DANRE	aldob	NA	DIA	Nucleus	1
Q8JH71	Q8JH71	ALDOB_DANRE	aldob	NA	DIA	Nucleus	3
Q8JH71	Q8JH71	ALDOB_DANRE	aldob	9392.75	diaPASEF	Nucleus	2
Q8JH71	Q8JH71	ALDOB_DANRE	aldob	19559.4	diaPASEF	Cortex	1
Q8JH71	Q8JH71	ALDOB_DANRE	aldob	4992.65	diaPASEF	Nucleus	1
Q8JH71	Q8JH71	ALDOB_DANRE	aldob	21420.4	diaPASEF	Cortex	2
Q8JH71	Q8JH71	ALDOB_DANRE	aldob	13156.3	diaPASEF	Cortex	3
Q8JH71	Q8JH71	ALDOB_DANRE	aldob	7311.52	diaPASEF	Nucleus	3
Q802V5	Q802V5	Q802V5_DANRE	cand1	1.48405e+06	DIA	Nucleus	2
Q802V5	Q802V5	Q802V5_DANRE	cand1	3.4792e+06	DIA	Cortex	1
Q802V5	Q802V5	Q802V5_DANRE	cand1	1.52147e+06	DIA	Cortex	2
Q802V5	Q802V5	Q802V5_DANRE	cand1	1.60555e+06	DIA	Cortex	3
Q802V5	Q802V5	Q802V5_DANRE	cand1	1.61584e+06	DIA	Nucleus	1
Q802V5	Q802V5	Q802V5_DANRE	cand1	928139	DIA	Nucleus	3
Q802V5	Q802V5	Q802V5_DANRE	cand1	81321.9	diaPASEF	Nucleus	2
Q802V5	Q802V5	Q802V5_DANRE	cand1	132094	diaPASEF	Cortex	1
Q802V5	Q802V5	Q802V5_DANRE	cand1	83173.8	diaPASEF	Nucleus	1
Q802V5	Q802V5	Q802V5_DANRE	cand1	107388	diaPASEF	Cortex	2
Q802V5	Q802V5	Q802V5_DANRE	cand1	100081	diaPASEF	Cortex	3
Q802V5	Q802V5	Q802V5_DANRE	cand1	68915.3	diaPASEF	Nucleus	3
Q567V6	Q567V6	EIF3K_DANRE	eif3k	NA	DIA	Nucleus	2
Q567V6	Q567V6	EIF3K_DANRE	eif3k	6.09182e+06	DIA	Cortex	1
Q567V6	Q567V6	EIF3K_DANRE	eif3k	2.88401e+06	DIA	Cortex	2
Q567V6	Q567V6	EIF3K_DANRE	eif3k	NA	DIA	Cortex	3
Q567V6	Q567V6	EIF3K_DANRE	eif3k	NA	DIA	Nucleus	1
Q567V6	Q567V6	EIF3K_DANRE	eif3k	NA	DIA	Nucleus	3
Q567V6	Q567V6	EIF3K_DANRE	eif3k	86253.9	diaPASEF	Nucleus	2
Q567V6	Q567V6	EIF3K_DANRE	eif3k	104229	diaPASEF	Cortex	1
Q567V6	Q567V6	EIF3K_DANRE	eif3k	112968	diaPASEF	Nucleus	1
Q567V6	Q567V6	EIF3K_DANRE	eif3k	103794	diaPASEF	Cortex	2
Q567V6	Q567V6	EIF3K_DANRE	eif3k	76141.4	diaPASEF	Cortex	3
Q567V6	Q567V6	EIF3K_DANRE	eif3k	91672.7	diaPASEF	Nucleus	3
Q6DH14	Q6DH14	Q6DH14_DANRE	cryba1a	10341877677	DIA	Nucleus	2
Q6DH14	Q6DH14	Q6DH14_DANRE	cryba1a	16997451392	DIA	Cortex	1
Q6DH14	Q6DH14	Q6DH14_DANRE	cryba1a	15267124175	DIA	Cortex	2
Q6DH14	Q6DH14	Q6DH14_DANRE	cryba1a	11955767858	DIA	Cortex	3
Q6DH14	Q6DH14	Q6DH14_DANRE	cryba1a	8941068470	DIA	Nucleus	1
Q6DH14	Q6DH14	Q6DH14_DANRE	cryba1a	9674865789	DIA	Nucleus	3
Q6DH14	Q6DH14	Q6DH14_DANRE	cryba1a	2.65962e+07	diaPASEF	Nucleus	2
Q6DH14	Q6DH14	Q6DH14_DANRE	cryba1a	3.54343e+07	diaPASEF	Cortex	1
Q6DH14	Q6DH14	Q6DH14_DANRE	cryba1a	3.31582e+07	diaPASEF	Nucleus	1
Q6DH14	Q6DH14	Q6DH14_DANRE	cryba1a	3.5794e+07	diaPASEF	Cortex	2
Q6DH14	Q6DH14	Q6DH14_DANRE	cryba1a	3.07315e+07	diaPASEF	Cortex	3
Q6DH14	Q6DH14	Q6DH14_DANRE	cryba1a	3.00306e+07	diaPASEF	Nucleus	3
Q6P5M9	Q6P5M9	Q6P5M9_DANRE	tubb4b	1.92611e+07	DIA	Nucleus	2
Q6P5M9	Q6P5M9	Q6P5M9_DANRE	tubb4b	6.84908e+06	DIA	Cortex	1
Q6P5M9	Q6P5M9	Q6P5M9_DANRE	tubb4b	NA	DIA	Cortex	2
Q6P5M9	Q6P5M9	Q6P5M9_DANRE	tubb4b	NA	DIA	Cortex	3
Q6P5M9	Q6P5M9	Q6P5M9_DANRE	tubb4b	NA	DIA	Nucleus	1
Q6P5M9	Q6P5M9	Q6P5M9_DANRE	tubb4b	NA	DIA	Nucleus	3
Q6P5M9	Q6P5M9	Q6P5M9_DANRE	tubb4b	706709	diaPASEF	Nucleus	2
Q6P5M9	Q6P5M9	Q6P5M9_DANRE	tubb4b	1.24541e+06	diaPASEF	Cortex	1
Q6P5M9	Q6P5M9	Q6P5M9_DANRE	tubb4b	583093	diaPASEF	Nucleus	1
Q6P5M9	Q6P5M9	Q6P5M9_DANRE	tubb4b	1.21608e+06	diaPASEF	Cortex	2
Q6P5M9	Q6P5M9	Q6P5M9_DANRE	tubb4b	1.02112e+06	diaPASEF	Cortex	3
Q6P5M9	Q6P5M9	Q6P5M9_DANRE	tubb4b	451726	diaPASEF	Nucleus	3
Q1LWH1	Q1LWH1	Q1LWH1_DANRE	rps16	1.74772e+07	DIA	Nucleus	2
Q1LWH1	Q1LWH1	Q1LWH1_DANRE	rps16	3.81398e+07	DIA	Cortex	1
Q1LWH1	Q1LWH1	Q1LWH1_DANRE	rps16	3.36079e+07	DIA	Cortex	2
Q1LWH1	Q1LWH1	Q1LWH1_DANRE	rps16	3.04778e+07	DIA	Cortex	3
Q1LWH1	Q1LWH1	Q1LWH1_DANRE	rps16	1.30814e+07	DIA	Nucleus	1
Q1LWH1	Q1LWH1	Q1LWH1_DANRE	rps16	6.48822e+06	DIA	Nucleus	3
Q1LWH1	Q1LWH1	Q1LWH1_DANRE	rps16	406985	diaPASEF	Nucleus	2
Q1LWH1	Q1LWH1	Q1LWH1_DANRE	rps16	882776	diaPASEF	Cortex	1
Q1LWH1	Q1LWH1	Q1LWH1_DANRE	rps16	403872	diaPASEF	Nucleus	1
Q1LWH1	Q1LWH1	Q1LWH1_DANRE	rps16	779284	diaPASEF	Cortex	2
Q1LWH1	Q1LWH1	Q1LWH1_DANRE	rps16	678483	diaPASEF	Cortex	3
Q1LWH1	Q1LWH1	Q1LWH1_DANRE	rps16	216109	diaPASEF	Nucleus	3
Q6DRN7	Q6DRN7	Q6DRN7_DANRE	rpl14	8.43297e+06	DIA	Nucleus	2
Q6DRN7	Q6DRN7	Q6DRN7_DANRE	rpl14	2.87568e+07	DIA	Cortex	1
Q6DRN7	Q6DRN7	Q6DRN7_DANRE	rpl14	1.97833e+07	DIA	Cortex	2
Q6DRN7	Q6DRN7	Q6DRN7_DANRE	rpl14	1.83239e+07	DIA	Cortex	3
Q6DRN7	Q6DRN7	Q6DRN7_DANRE	rpl14	7.167e+06	DIA	Nucleus	1
Q6DRN7	Q6DRN7	Q6DRN7_DANRE	rpl14	3.99913e+06	DIA	Nucleus	3
Q6DRN7	Q6DRN7	Q6DRN7_DANRE	rpl14	248134	diaPASEF	Nucleus	2
Q6DRN7	Q6DRN7	Q6DRN7_DANRE	rpl14	550145	diaPASEF	Cortex	1
Q6DRN7	Q6DRN7	Q6DRN7_DANRE	rpl14	214770	diaPASEF	Nucleus	1
Q6DRN7	Q6DRN7	Q6DRN7_DANRE	rpl14	489064	diaPASEF	Cortex	2
Q6DRN7	Q6DRN7	Q6DRN7_DANRE	rpl14	423792	diaPASEF	Cortex	3
Q6DRN7	Q6DRN7	Q6DRN7_DANRE	rpl14	113454	diaPASEF	Nucleus	3
A0A8M2B208	A0A8M2B208	A0A8M2B208_DANRE	xpo7	3.18864e+06	DIA	Nucleus	2
A0A8M2B208	A0A8M2B208	A0A8M2B208_DANRE	xpo7	1.68113e+06	DIA	Cortex	1
A0A8M2B208	A0A8M2B208	A0A8M2B208_DANRE	xpo7	2.4019e+06	DIA	Cortex	2
A0A8M2B208	A0A8M2B208	A0A8M2B208_DANRE	xpo7	2.26686e+06	DIA	Cortex	3
A0A8M2B208	A0A8M2B208	A0A8M2B208_DANRE	xpo7	2.03474e+06	DIA	Nucleus	1
A0A8M2B208	A0A8M2B208	A0A8M2B208_DANRE	xpo7	3.10293e+06	DIA	Nucleus	3
A0A8M2B208	A0A8M2B208	A0A8M2B208_DANRE	xpo7	58320.8	diaPASEF	Nucleus	2
A0A8M2B208	A0A8M2B208	A0A8M2B208_DANRE	xpo7	50624.8	diaPASEF	Cortex	1
A0A8M2B208	A0A8M2B208	A0A8M2B208_DANRE	xpo7	57550	diaPASEF	Nucleus	1
A0A8M2B208	A0A8M2B208	A0A8M2B208_DANRE	xpo7	62297.7	diaPASEF	Cortex	2
A0A8M2B208	A0A8M2B208	A0A8M2B208_DANRE	xpo7	80088.7	diaPASEF	Cortex	3
A0A8M2B208	A0A8M2B208	A0A8M2B208_DANRE	xpo7	115302	diaPASEF	Nucleus	3
A0A8M9PRN8	A0A8M9PRN8	A0A8M9PRN8_DANRE	pleca	9.84078e+06	DIA	Nucleus	2
A0A8M9PRN8	A0A8M9PRN8	A0A8M9PRN8_DANRE	pleca	3.64838e+06	DIA	Cortex	1
A0A8M9PRN8	A0A8M9PRN8	A0A8M9PRN8_DANRE	pleca	2.35741e+06	DIA	Cortex	2
A0A8M9PRN8	A0A8M9PRN8	A0A8M9PRN8_DANRE	pleca	3.83957e+06	DIA	Cortex	3
A0A8M9PRN8	A0A8M9PRN8	A0A8M9PRN8_DANRE	pleca	6.65384e+06	DIA	Nucleus	1
A0A8M9PRN8	A0A8M9PRN8	A0A8M9PRN8_DANRE	pleca	4.39655e+06	DIA	Nucleus	3
A0A8M9PRN8	A0A8M9PRN8	A0A8M9PRN8_DANRE	pleca	281058	diaPASEF	Nucleus	2
A0A8M9PRN8	A0A8M9PRN8	A0A8M9PRN8_DANRE	pleca	96995.1	diaPASEF	Cortex	1
A0A8M9PRN8	A0A8M9PRN8	A0A8M9PRN8_DANRE	pleca	191297	diaPASEF	Nucleus	1
A0A8M9PRN8	A0A8M9PRN8	A0A8M9PRN8_DANRE	pleca	92935.3	diaPASEF	Cortex	2
A0A8M9PRN8	A0A8M9PRN8	A0A8M9PRN8_DANRE	pleca	142346	diaPASEF	Cortex	3
A0A8M9PRN8	A0A8M9PRN8	A0A8M9PRN8_DANRE	pleca	141955	diaPASEF	Nucleus	3
E7FDV9	E7FDV9	E7FDV9_DANRE	cars1	NA	DIA	Nucleus	2
E7FDV9	E7FDV9	E7FDV9_DANRE	cars1	NA	DIA	Cortex	1
E7FDV9	E7FDV9	E7FDV9_DANRE	cars1	NA	DIA	Cortex	2
E7FDV9	E7FDV9	E7FDV9_DANRE	cars1	1.21025e+06	DIA	Cortex	3
E7FDV9	E7FDV9	E7FDV9_DANRE	cars1	NA	DIA	Nucleus	1
E7FDV9	E7FDV9	E7FDV9_DANRE	cars1	NA	DIA	Nucleus	3
E7FDV9	E7FDV9	E7FDV9_DANRE	cars1	19542.2	diaPASEF	Nucleus	2
E7FDV9	E7FDV9	E7FDV9_DANRE	cars1	24825.9	diaPASEF	Cortex	1
E7FDV9	E7FDV9	E7FDV9_DANRE	cars1	18105.3	diaPASEF	Nucleus	1
E7FDV9	E7FDV9	E7FDV9_DANRE	cars1	25576.9	diaPASEF	Cortex	2
E7FDV9	E7FDV9	E7FDV9_DANRE	cars1	30815.5	diaPASEF	Cortex	3
E7FDV9	E7FDV9	E7FDV9_DANRE	cars1	17026.9	diaPASEF	Nucleus	3
F1Q8K1	F1Q8K1	F1Q8K1_DANRE	hspa12a	3.21045e+06	DIA	Nucleus	2
F1Q8K1	F1Q8K1	F1Q8K1_DANRE	hspa12a	NA	DIA	Cortex	1
F1Q8K1	F1Q8K1	F1Q8K1_DANRE	hspa12a	NA	DIA	Cortex	2
F1Q8K1	F1Q8K1	F1Q8K1_DANRE	hspa12a	3.21998e+06	DIA	Cortex	3
F1Q8K1	F1Q8K1	F1Q8K1_DANRE	hspa12a	1.57468e+06	DIA	Nucleus	1
F1Q8K1	F1Q8K1	F1Q8K1_DANRE	hspa12a	2.49047e+06	DIA	Nucleus	3
F1Q8K1	F1Q8K1	F1Q8K1_DANRE	hspa12a	148839	diaPASEF	Nucleus	2
F1Q8K1	F1Q8K1	F1Q8K1_DANRE	hspa12a	38085.9	diaPASEF	Cortex	1
F1Q8K1	F1Q8K1	F1Q8K1_DANRE	hspa12a	109041	diaPASEF	Nucleus	1
F1Q8K1	F1Q8K1	F1Q8K1_DANRE	hspa12a	52394.1	diaPASEF	Cortex	2
F1Q8K1	F1Q8K1	F1Q8K1_DANRE	hspa12a	120779	diaPASEF	Cortex	3
F1Q8K1	F1Q8K1	F1Q8K1_DANRE	hspa12a	110350	diaPASEF	Nucleus	3
B8A4H6	Q7T3G4;B8A4H6;Q7SZR4	B8A4H6_DANRE	pgam1b	8.88727e+06	DIA	Nucleus	2
B8A4H6	Q7T3G4;B8A4H6;Q7SZR4	B8A4H6_DANRE	pgam1b	9.98538e+06	DIA	Cortex	1
B8A4H6	Q7T3G4;B8A4H6;Q7SZR4	B8A4H6_DANRE	pgam1b	1.36249e+07	DIA	Cortex	2
B8A4H6	Q7T3G4;B8A4H6;Q7SZR4	B8A4H6_DANRE	pgam1b	1.0736e+07	DIA	Cortex	3
B8A4H6	Q7T3G4;B8A4H6;Q7SZR4	B8A4H6_DANRE	pgam1b	6.55962e+06	DIA	Nucleus	1
B8A4H6	Q7T3G4;B8A4H6;Q7SZR4	B8A4H6_DANRE	pgam1b	1.1446e+07	DIA	Nucleus	3
B8A4H6	Q7T3G4;B8A4H6;Q7SZR4	B8A4H6_DANRE	pgam1b	180963	diaPASEF	Nucleus	2
B8A4H6	Q7T3G4;B8A4H6;Q7SZR4	B8A4H6_DANRE	pgam1b	291793	diaPASEF	Cortex	1
B8A4H6	Q7T3G4;B8A4H6;Q7SZR4	B8A4H6_DANRE	pgam1b	213801	diaPASEF	Nucleus	1
B8A4H6	Q7T3G4;B8A4H6;Q7SZR4	B8A4H6_DANRE	pgam1b	312443	diaPASEF	Cortex	2
B8A4H6	Q7T3G4;B8A4H6;Q7SZR4	B8A4H6_DANRE	pgam1b	212183	diaPASEF	Cortex	3
B8A4H6	Q7T3G4;B8A4H6;Q7SZR4	B8A4H6_DANRE	pgam1b	300566	diaPASEF	Nucleus	3
A0A8M2BH47	A0A8M2BH47	A0A8M2BH47_DANRE	cpne1	7.28504e+06	DIA	Nucleus	2
A0A8M2BH47	A0A8M2BH47	A0A8M2BH47_DANRE	cpne1	1.22403e+07	DIA	Cortex	1
A0A8M2BH47	A0A8M2BH47	A0A8M2BH47_DANRE	cpne1	1.07764e+07	DIA	Cortex	2
A0A8M2BH47	A0A8M2BH47	A0A8M2BH47_DANRE	cpne1	1.03483e+07	DIA	Cortex	3
A0A8M2BH47	A0A8M2BH47	A0A8M2BH47_DANRE	cpne1	4.11865e+06	DIA	Nucleus	1
A0A8M2BH47	A0A8M2BH47	A0A8M2BH47_DANRE	cpne1	2.53874e+06	DIA	Nucleus	3
A0A8M2BH47	A0A8M2BH47	A0A8M2BH47_DANRE	cpne1	112388	diaPASEF	Nucleus	2
A0A8M2BH47	A0A8M2BH47	A0A8M2BH47_DANRE	cpne1	161655	diaPASEF	Cortex	1
A0A8M2BH47	A0A8M2BH47	A0A8M2BH47_DANRE	cpne1	107750	diaPASEF	Nucleus	1
A0A8M2BH47	A0A8M2BH47	A0A8M2BH47_DANRE	cpne1	151938	diaPASEF	Cortex	2
A0A8M2BH47	A0A8M2BH47	A0A8M2BH47_DANRE	cpne1	119003	diaPASEF	Cortex	3
A0A8M2BH47	A0A8M2BH47	A0A8M2BH47_DANRE	cpne1	59135.4	diaPASEF	Nucleus	3
Q7ZVA4	Q7ZVA4	Q7ZVA4_DANRE	s100a10b	2.71076e+07	DIA	Nucleus	2
Q7ZVA4	Q7ZVA4	Q7ZVA4_DANRE	s100a10b	5.97111e+07	DIA	Cortex	1
Q7ZVA4	Q7ZVA4	Q7ZVA4_DANRE	s100a10b	4.50574e+07	DIA	Cortex	2
Q7ZVA4	Q7ZVA4	Q7ZVA4_DANRE	s100a10b	3.50532e+07	DIA	Cortex	3
Q7ZVA4	Q7ZVA4	Q7ZVA4_DANRE	s100a10b	2.76811e+07	DIA	Nucleus	1
Q7ZVA4	Q7ZVA4	Q7ZVA4_DANRE	s100a10b	1.74363e+07	DIA	Nucleus	3
Q7ZVA4	Q7ZVA4	Q7ZVA4_DANRE	s100a10b	528450	diaPASEF	Nucleus	2
[truncated: 18,089 more rows]
